# Supplementary material for: Parenting styles, feeding styles and food-related parenting practices in relation to toddlers’ eating styles: A cluster-analytic approach
Source: PLoS One. 2017 May 24;12(5):e0178149. doi: 10.1371/journal.pone.0178149 (PMC5443548; doi:10.1371/journal.pone.0178149)
Supplement: S1 Datafile — (XLSX) [file pone.0178149.s002.xlsx]

## Sheet: Data parenting paper
Respondent_Serial	ttimem	DEM_1	DEM_1_1	DEM_1_2	DEM_2	DEM_3	DEM_4	DEM_5	DEM_6	DEM_7	DEM_8	DEM_9	DEM_10	DEM_11	DEM_14	DEM_15	CEBQ_1_slice	CEBQ_2_slice	CEBQ_3_slice	CEBQ_4_slice	CEBQ_5_slice	CEBQ_6_slice	CEBQ_7_slice	CEBQ_8_slice	CEBQ_9_slice	CEBQ_10_slice	CEBQ_11_slice	CEBQ_12_slice	CEBQ_13_slice	CEBQ_14_slice	CEBQ_15_slice	CEBQ_16_slice	CEBQ_17_slice	CEBQ_18_slice	CEBQ_19_slice	CEBQ_20_slice	CEBQ_21_slice	CEBQ_22_slice	CEBQ_23_slice	CEBQ_24_slice	CEBQ_25_slice	CEBQ_26_slice	CEBQ_27_slice	CEBQ_28_slice	CEBQ_29_slice	CEBQ_30_slice	CEBQ_31_slice	CEBQ_32_slice	CEBQ_33_slice
48	14	1	33	1	1	2	2	1	1	7	4	2	21	2	2	1	4	2	4	4	4	3	3	2	5	3	3	3	2	2	2	3	4	2	3	4	4	4	4	2	4	3	3	3	4	5	4	3	3
73	79	1	30	1	1	2	2	5	1	5	4	2	36	2	1	2	2	2	2	2	2	2	2	4	2	3	4	2	2	2	2	2	2	4	2	2	4	2	2	2	2	4	2	2	2	2	2	2	2
76	15	1	27	1	1	2	2	5	2	2	5	2	24	1	2	1	2	1	2	2	2	5	5	5	2	2	2	2	1	1	1	2	5	5	2	3	4	4	3	4	2	4	2	2	5	3	5	2	5
87	14	1	33	1	1	2	1	5	1	5	4	2	36	1	1	2	2	1	2	1	2	2	5	5	5	1	5	1	1	1	1	1	5	5	1	1	1	1	4	5	5	4	3	3	3	3	3	3	3
97	10	1	38	1	2	2	2	1	2	3	3	2	35	1	1	1	5	1	3	2	4	5	2	3	2	4	3	3	1	1	1	4	5	5	2	4	3	4	4	2	2	3	1	2	4	2	3	2	2
118	19	1	26	1	1	2	2	2	2	3	4	2	25	1	1	4	4	3	3	3	3	3	3	3	3	3	3	3	3	3	3	3	3	3	3	3	3	3	3	3	3	3	2	2	3	3	3	3	3
121	#NULL!	1	37	1	1	2	2	5	1	3	3	2	29	1	3	1	4	1	3	3	4	3	4	3	3	3	3	3	2	2	1	3	3	2	2	4	4	4	3	3	3	3	3	3	2	3	2	2	3
153	19	1	55	1	2	2	1	1	7	5	5	2	32	1	3	3	5	1	5	4	5	3	2	3	3	4	3	4	2	4	2	4	2	3	4	5	2	5	3	1	2	2	2	2	2	3	2	4	1
155	16	1	23	1	1	2	2	2	2	2	7	1	26	1	2	1	3	2	2	2	2	4	3	3	4	3	4	3	2	2	3	3	4	2	3	2	3	3	3	4	4	3	2	3	5	3	5	3	3
172	19	1	44	1	6	2	1	5	7	2	1	1	18	2	4	2	3	3	3	3	3	3	3	3	3	3	3	3	3	3	3	3	3	3	3	3	3	3	3	3	3	3	3	3	3	3	3	3	3
214	14	1	40	1	1	2	1	5	1	5	6	2	33	2	3	1	5	1	2	1	3	5	3	3	3	5	4	2	2	2	1	4	3	2	4	4	2	5	4	1	4	3	3	3	4	3	4	4	3
242	28	1	39	1	1	2	2	1	6	7	4	2	13	2	2	3	4	3	4	3	4	3	3	3	3	3	3	2	2	2	2	4	4	4	2	3	3	3	3	2	3	3	2	3	2	3	2	3	2
244	26	1	31	1	1	2	2	5	6	2	4	2	22	1	3	3	5	5	4	4	5	5	5	5	5	5	5	5	3	3	3	3	3	3	3	3	3	3	3	3	3	3	3	3	3	3	3	3	3
250	44	1	26	1	1	2	2	5	2	3	3	2	26	1	1	2	3	2	3	3	3	3	3	3	3	3	3	3	3	3	3	3	3	3	3	3	3	3	3	3	3	3	3	3	3	3	3	3	3
258	18	1	39	1	5	2	2	1	2	5	6	2	35	1	2	4	3	2	2	3	3	4	2	3	4	3	3	2	2	2	2	3	3	3	2	2	3	3	3	2	4	3	2	3	4	3	4	3	3
274	10	1	26	1	1	2	2	5	6	2	3	2	35	1	2	4	5	1	5	3	5	3	3	3	1	3	1	3	1	5	1	3	3	3	3	3	3	5	4	2	1	1	2	1	1	1	2	4	4
281	17	1	27	1	1	2	2	1	2	5	3	2	19	1	1	1	4	2	3	3	4	3	4	3	3	3	4	3	2	3	2	3	4	3	3	4	3	3	3	4	2	3	2	2	4	3	3	3	4
288	6	1	25	1	1	2	2	1	1	5	7	2	25	2	1	3	5	3	4	3	5	4	1	1	1	5	5	4	4	4	5	5	5	5	4	3	3	3	3	4	2	2	3	3	3	4	4	4	5
291	13	1	22	1	2	2	2	4	6	2	1	2	20	2	1	4	5	1	5	5	5	5	1	1	1	5	3	4	1	1	1	5	1	2	2	3	5	5	5	1	1	3	1	2	2	2	2	2	2
292	13	1	21	1	2	2	2	5	7	8	7	2	12	2	2	4	5	3	3	3	3	4	3	3	3	4	3	4	3	3	3	3	3	4	3	3	4	4	3	3	3	3	3	3	4	3	3	3	4
317	33	1	30	1	1	2	2	5	6	3	2	1	25	2	3	4	3	3	3	3	3	3	3	3	3	3	3	3	3	3	3	3	3	3	3	3	3	3	3	3	3	3	3	3	3	3	3	3	3
370	55	1	32	1	1	1	2	2	2	3	3	2	32	1	3	3	5	3	3	3	4	4	3	3	3	3	3	3	1	1	1	3	3	3	3	3	3	3	3	3	3	3	3	3	3	3	3	3	3
371	140	1	29	1	1	2	2	1	2	6	4	2	30	1	2	2	4	4	4	4	3	3	4	5	4	4	3	4	2	3	3	4	4	3	3	4	3	2	4	3	2	2	2	2	2	4	3	3	4
429	17	1	28	1	1	1	2	3	1	5	4	2	18	1	1	3	5	2	5	4	5	3	3	3	3	3	3	3	2	3	2	3	2	3	4	4	2	5	5	3	3	2	3	4	3	2	4	3	3
447	74	1	25	1	6	2	2	5	8	1	2	1	29	2	1	1	4	1	2	1	4	5	3	4	2	3	4	3	2	1	1	1	4	4	1	2	4	2	2	2	2	4	2	2	5	3	5	3	3
450	9	1	29	1	1	5	1	1	1	5	6	2	12	1	4	3	4	2	4	4	4	4	2	3	3	5	3	4	2	4	4	4	4	4	4	5	4	4	4	4	2	2	2	2	3	3	3	3	3
466	8	1	28	1	1	3	2	2	3	5	4	2	28	1	1	3	5	1	3	4	5	4	5	3	5	3	5	4	1	5	2	3	4	1	3	4	5	5	5	3	1	2	3	3	1	4	3	5	4
469	38	1	37	1	1	2	2	1	1	6	4	2	26	2	3	1	3	2	3	3	3	3	3	2	3	2	5	2	2	2	2	2	4	3	2	3	3	3	3	3	3	3	3	2	2	3	2	2	3
472	44	1	25	1	1	2	2	5	8	8	7	2	19	1	2	4	2	1	2	2	2	5	2	4	4	3	5	2	1	1	1	3	4	4	2	2	3	2	2	4	3	5	1	1	5	3	5	3	3
480	8	1	30	1	1	2	2	1	1	7	6	2	30	1	2	1	3	3	2	2	3	4	2	3	4	3	4	4	2	2	2	3	3	2	2	2	3	3	2	2	3	3	3	3	3	3	3	3	3
486	24	1	38	1	1	2	2	5	2	2	2	1	18	1	3	2	4	2	3	2	3	4	2	3	2	3	4	3	2	2	2	2	2	2	2	3	3	3	3	2	3	2	2	2	3	2	3	3	2
492	46	1	28	1	1	2	2	5	6	2	7	2	32	2	3	4	2	3	2	3	2	2	3	3	2	3	2	2	3	4	2	3	4	3	4	3	4	3	4	3	3	4	3	4	3	2	3	3	4
502	21	1	32	1	1	5	1	1	1	4	2	2	23	2	3	2	3	1	2	2	3	5	4	4	3	2	4	3	2	1	1	2	4	3	1	3	4	3	4	3	4	4	3	4	5	3	5	2	3
570	8	1	32	1	1	2	1	1	2	5	6	2	20	2	2	3	5	1	5	4	5	5	5	2	1	3	3	4	4	4	4	4	4	4	4	4	4	4	4	4	3	4	3	3	3	3	3	2	3
587	42	1	34	1	1	2	2	1	6	3	2	1	16	2	4	3	4	2	3	2	4	4	1	4	1	3	2	3	1	1	1	5	4	3	3	3	3	4	3	1	2	2	2	2	5	3	5	3	1
618	42	1	33	1	1	2	2	1	2	5	7	2	27	1	3	2	3	2	2	2	2	3	4	3	3	2	3	3	2	2	2	2	4	3	3	2	3	2	3	3	3	3	2	2	3	3	3	2	4
623	#NULL!	1	32	1	1	3	1	1	1	5	6	2	19	2	2	3	5	1	3	2	2	3	3	4	5	3	4	2	1	1	1	3	4	3	3	3	3	3	3	3	2	2	2	3	3	2	3	2	3
628	23	1	31	1	1	2	2	4	2	5	3	2	35	2	5	1	3	1	2	1	3	4	4	5	2	1	4	2	2	1	1	2	5	5	2	2	2	2	1	3	2	3	1	2	4	3	3	2	4
633	9	1	23	1	1	3	2	5	1	5	2	2	24	2	1	4	4	4	3	3	3	3	4	4	3	4	5	3	3	3	4	3	3	4	4	3	3	4	3	4	2	2	3	3	3	3	4	2	3
655	18	1	40	1	1	2	2	5	1	3	3	1	22	1	3	2	5	1	5	3	4	2	2	2	2	4	4	2	1	1	1	4	2	2	2	4	3	4	3	1	3	2	1	1	2	3	3	3	3
713	13	1	27	1	1	2	1	2	2	6	5	2	12	1	1	2	5	1	5	4	5	4	3	2	3	4	3	4	2	3	2	4	3	3	3	3	3	4	4	2	2	2	2	3	3	3	3	3	3
729	21	1	28	1	1	2	2	1	1	7	6	2	16	2	1	1	4	2	3	3	5	3	2	2	2	5	4	4	2	2	2	3	3	3	4	4	2	4	3	2	2	2	4	3	4	2	2	4	2
756	14	1	35	1	1	2	2	1	1	5	3	2	24	1	2	1	4	1	4	3	4	4	3	3	1	4	1	3	1	1	1	4	2	3	3	3	3	4	3	3	3	3	3	3	3	3	3	3	2
766	14	1	33	1	1	5	1	5	6	1	1	1	25	1	3	2	5	2	3	3	3	4	3	3	2	4	2	2	2	2	2	3	3	2	2	3	3	4	4	2	3	3	3	3	3	3	3	3	3
774	38	1	32	1	1	2	2	1	1	4	2	2	18	1	4	1	5	1	3	3	5	5	1	1	1	5	1	5	1	1	1	5	1	1	3	5	5	5	5	1	1	1	1	1	1	1	1	1	1
781	25	1	30	1	1	2	2	5	1	5	3	2	17	2	3	4	4	2	3	3	4	4	3	3	3	3	4	2	1	1	1	4	3	2	3	4	3	4	3	2	4	3	1	2	3	3	4	3	2
790	18	1	35	1	1	2	2	5	2	7	3	2	27	1	2	4	3	1	3	4	3	5	4	3	2	3	3	3	1	1	1	4	4	2	4	4	4	3	3	3	1	3	1	2	5	3	5	3	4
801	30	1	44	1	1	5	1	4	1	2	4	1	30	1	2	4	3	2	3	2	3	3	3	3	4	3	3	2	2	2	2	3	4	4	2	3	4	3	3	4	4	3	2	2	4	3	3	4	3
884	8	1	35	1	1	3	2	1	4	5	6	2	35	2	1	3	3	1	2	1	1	1	5	5	5	1	4	3	3	3	3	3	3	3	3	3	3	3	3	3	3	3	3	3	3	3	3	3	3
891	5	1	32	1	1	2	2	1	6	7	5	2	18	2	1	3	4	2	3	3	4	2	3	3	3	4	2	2	2	2	3	3	4	4	3	2	3	3	3	3	2	2	3	3	3	3	4	3	3
896	86	1	30	1	2	2	2	1	7	4	2	1	27	1	1	3	4	1	3	3	4	3	5	4	4	2	2	2	2	2	2	3	3	3	1	4	2	3	2	2	4	3	3	3	4	4	4	2	4
898	47	1	25	1	2	2	2	2	7	3	5	2	22	2	2	3	4	2	4	3	4	4	4	2	2	3	4	4	2	4	4	3	4	4	4	4	4	4	3	4	3	2	3	4	4	3	4	2	3
914	19	1	40	1	1	2	2	5	2	4	2	1	29	1	1	2	4	2	4	3	4	4	2	3	2	3	2	3	2	2	2	4	4	3	3	3	3	4	2	2	2	3	2	2	5	2	5	4	2
937	17	1	34	1	1	2	2	1	1	5	5	2	24	1	2	1	4	2	3	3	3	3	3	4	2	3	4	2	2	2	2	4	3	3	2	3	3	3	3	2	3	2	2	2	3	3	2	3	3
945	10	1	26	1	1	2	1	5	1	4	2	2	21	2	1	4	5	1	5	5	5	5	2	2	2	4	4	4	3	3	3	3	3	3	3	3	3	3	3	3	3	3	3	3	3	3	3	3	3
954	6	1	27	1	1	2	2	1	1	5	4	2	34	2	1	3	4	4	4	4	4	5	4	4	3	3	2	3	3	3	3	3	3	3	3	3	3	3	4	4	2	3	3	4	4	3	3	3	3
956	22	1	29	1	6	2	2	1	2	5	2	1	25	2	1	2	4	2	3	2	5	4	3	4	5	4	3	2	2	2	2	4	4	4	3	3	4	4	5	3	5	4	3	3	3	4	3	3	3
958	60	1	26	1	4	2	2	1	7	3	2	2	35	2	1	4	4	1	3	2	3	4	4	3	2	2	2	2	3	3	2	4	3	2	2	3	4	4	3	4	4	3	3	3	2	2	4	3	3
987	22	1	38	1	1	2	1	5	6	2	2	2	33	2	5	4	5	1	4	4	4	3	3	1	4	4	3	4	3	4	3	3	2	3	4	3	4	4	3	3	3	4	4	3	3	3	4	4	3
991	9	1	29	1	1	2	2	1	1	2	3	2	28	2	2	1	5	1	5	3	4	4	1	1	1	4	4	4	1	1	1	5	4	2	2	4	3	4	4	1	1	2	1	1	2	2	2	4	2
1005	18	1	34	1	2	1	2	5	7	4	1	2	34	1	2	3	4	2	3	3	2	3	2	3	3	4	4	2	2	3	1	3	3	3	4	3	2	3	2	3	2	3	2	4	4	2	3	2	4
1021	22	1	22	1	1	2	1	5	3	3	2	2	30	1	1	1	4	4	4	3	4	4	2	3	3	4	3	4	2	3	3	3	3	3	3	3	3	3	3	3	3	3	3	3	3	2	3	3	3
1036	16	1	21	1	1	2	2	5	2	5	2	2	12	2	1	3	3	1	1	2	3	5	4	4	5	4	3	1	1	1	1	5	4	4	1	3	5	3	3	3	2	3	1	3	3	4	3	3	4
1051	8	1	30	1	1	2	2	5	1	7	4	2	16	1	1	1	3	1	2	3	3	3	4	3	2	2	3	3	2	2	2	2	3	3	2	3	3	3	3	3	2	3	3	3	3	3	3	3	3
1059	15	1	30	1	1	3	2	5	8	6	7	2	33	2	2	3	3	2	2	3	3	3	3	4	4	3	4	3	2	2	2	3	3	3	3	2	3	3	3	3	3	3	3	3	3	3	3	3	3
1062	10	1	40	1	4	2	2	1	7	2	2	2	29	1	2	3	5	1	1	1	1	1	1	1	1	1	1	1	2	2	2	2	2	2	2	2	2	2	2	2	2	2	2	2	2	2	2	2	2
1063	9	1	29	1	2	2	2	5	7	2	7	2	17	1	2	2	5	5	4	4	4	4	5	4	4	5	5	5	3	3	3	4	4	4	4	3	4	4	4	4	3	3	3	3	3	3	3	2	3
1073	32	1	35	1	1	2	1	5	1	2	3	2	31	1	3	1	4	1	4	4	4	4	2	2	2	5	3	4	2	5	2	5	5	2	2	3	3	5	5	1	3	3	3	3	4	3	3	3	3
1087	21	1	32	1	1	2	2	1	2	5	3	2	35	1	1	1	2	1	2	1	2	4	3	4	1	3	4	2	1	2	1	2	4	2	3	3	4	3	3	4	1	1	1	2	4	4	4	2	4
1088	46	1	35	1	1	3	2	5	1	5	7	2	14	2	1	1	5	1	4	3	4	3	2	3	1	4	3	2	1	3	1	4	2	1	5	5	2	5	2	1	2	3	1	3	2	1	1	4	1
1153	10	1	41	1	1	2	2	1	1	3	6	2	35	2	2	3	3	2	3	3	3	2	4	3	3	2	2	2	2	2	2	2	2	2	2	3	3	3	3	3	3	3	3	3	3	3	3	3	3
1168	50	1	33	1	1	2	1	1	2	2	2	1	24	2	1	3	2	2	2	2	2	3	5	3	3	1	3	3	3	2	2	1	4	2	2	2	3	3	5	5	3	3	2	2	3	3	3	1	5
1177	19	1	25	1	2	4	2	1	1	4	2	2	31	2	1	3	3	1	1	1	4	3	1	3	3	4	2	3	2	4	3	3	2	4	3	1	2	4	3	5	2	2	4	3	5	4	2	3	4
1187	23	1	26	1	1	3	2	5	1	5	2	2	29	2	2	3	5	1	3	3	4	4	5	4	3	5	3	5	3	3	3	4	4	3	3	4	4	5	5	2	3	4	3	5	3	2	4	5	2
1208	20	1	36	1	1	2	2	1	1	4	7	2	34	1	1	1	2	1	1	2	2	4	5	4	1	1	1	1	1	1	1	1	4	4	1	2	4	2	2	4	1	1	1	1	1	1	1	1	1
1220	17	1	33	1	2	1	2	1	2	5	2	1	24	2	3	4	5	2	3	2	4	4	4	3	2	3	2	2	2	4	4	4	4	2	2	5	4	5	5	2	2	4	2	2	3	3	4	3	3
1223	12	1	37	1	2	1	2	2	3	3	2	1	12	2	1	2	4	1	3	2	3	4	3	4	3	2	3	3	2	2	3	2	3	2	3	3	4	3	3	2	3	4	3	3	4	3	3	4	4
1323	87	1	24	1	1	2	1	1	1	2	4	2	29	1	2	1	4	3	3	4	4	5	5	4	4	3	2	4	3	2	4	4	5	5	4	3	3	4	4	4	5	3	3	4	4	4	5	4	4
1339	11	1	23	1	1	2	2	5	1	3	2	1	27	1	2	1	4	2	3	3	3	3	2	2	2	3	3	3	3	2	2	3	3	2	2	2	3	3	3	2	2	2	2	2	3	3	2	2	3
1379	14	1	22	1	1	2	2	5	1	3	2	1	12	1	1	4	5	1	5	4	5	4	3	2	2	5	3	5	1	2	1	5	4	2	4	4	3	4	3	2	3	3	3	3	3	3	3	3	3
1446	14	1	25	1	6	2	2	1	2	5	5	2	33	1	1	2	5	3	5	3	5	5	5	5	5	5	5	5	3	3	3	3	3	3	3	3	3	3	3	3	3	3	3	3	3	3	3	3	3
1448	28	1	29	1	1	2	2	5	1	3	1	1	35	1	3	3	5	2	3	2	3	3	3	3	4	2	4	4	2	2	2	3	3	2	3	3	3	3	3	3	3	3	3	3	3	3	3	3	3
1457	39	1	29	1	1	2	2	1	1	5	4	2	26	2	2	3	3	2	2	1	3	5	4	4	3	2	3	3	3	3	2	2	4	3	2	2	2	2	3	5	3	4	4	2	3	3	2	2	3
1506	11	1	33	1	1	1	2	5	2	3	1	1	34	2	3	3	4	1	2	3	2	5	5	3	1	3	1	1	1	1	1	1	1	4	1	2	1	3	4	5	1	1	1	1	1	1	2	1	4
1514	31	1	35	1	1	2	2	5	2	5	7	2	13	2	1	4	3	1	3	2	3	3	2	4	1	3	3	2	1	1	1	3	2	3	2	3	3	3	3	2	1	2	1	2	2	2	2	3	1
1516	7	1	39	1	1	2	2	1	3	7	5	2	31	2	2	4	3	3	3	3	3	3	3	3	3	3	3	3	3	3	3	3	3	3	3	3	3	3	3	3	3	3	3	3	3	3	3	3	3
1535	22	1	34	1	6	5	2	1	6	2	2	1	24	2	2	3	5	1	4	2	5	4	1	4	1	5	2	3	1	2	1	5	4	2	3	2	4	4	1	1	1	3	1	3	2	2	2	5	3
1592	34	1	23	1	1	1	2	1	1	4	2	1	14	2	3	1	4	2	4	3	3	4	2	3	1	4	3	4	2	1	1	2	2	2	3	3	2	3	2	1	1	2	1	1	3	1	2	3	1
1641	14	1	33	1	1	2	2	5	2	7	5	2	14	2	3	2	5	2	4	3	5	4	3	3	4	3	4	4	3	3	3	4	3	3	4	3	3	5	4	3	4	3	4	4	3	3	3	4	4
1642	11	1	30	1	1	2	2	1	6	3	2	2	14	1	1	3	3	1	3	3	4	3	2	2	4	3	4	3	2	2	1	3	3	3	3	3	3	3	3	2	2	2	2	3	3	3	3	3	2
1653	14	1	33	1	1	2	2	1	1	5	7	2	26	2	1	2	3	2	3	3	3	4	4	3	4	2	4	3	3	3	3	3	3	3	3	3	3	3	3	3	3	3	3	3	3	3	3	3	3
1706	25	1	38	1	1	3	2	1	1	6	6	2	24	1	2	4	2	4	4	3	3	3	3	3	3	4	4	4	4	3	3	4	4	4	4	4	4	4	4	4	4	3	3	3	3	3	4	4	4
1762	72	1	24	1	1	2	2	2	2	2	1	1	13	1	2	2	5	1	5	5	5	3	1	3	1	4	4	1	1	2	1	5	3	1	3	3	3	4	4	1	1	1	1	1	1	1	1	1	1
1889	12	1	36	1	1	2	2	1	2	3	7	2	29	2	2	3	3	1	2	2	2	3	1	4	1	3	3	3	1	1	1	4	4	3	2	2	3	2	2	2	1	3	1	1	2	1	1	1	1
1924	25	1	25	1	1	2	2	2	2	2	2	1	21	2	2	2	4	2	3	2	4	4	3	4	3	3	4	4	2	2	2	4	3	4	4	4	4	4	4	3	3	3	3	3	3	3	3	3	3
1940	25	1	23	1	1	2	2	5	2	2	3	2	28	1	1	3	5	2	3	3	4	3	2	3	2	3	3	3	2	3	2	4	3	3	4	4	3	3	3	2	2	3	1	1	2	1	2	3	3
1946	17	1	34	1	6	2	2	1	5	5	1	1	30	2	4	3	4	1	3	4	4	3	2	3	2	3	2	3	1	1	1	3	3	3	2	3	3	3	2	2	2	2	1	2	2	2	2	2	2
1961	27	1	24	1	1	2	2	1	2	3	2	1	28	1	2	2	3	2	2	3	3	4	3	4	4	3	3	2	2	2	2	1	4	3	3	2	4	3	3	4	2	3	2	4	3	3	4	3	4
1980	10	1	36	1	1	3	2	1	1	7	2	2	29	1	1	3	4	3	4	2	4	3	4	4	4	4	4	3	2	4	4	4	4	4	4	4	4	4	4	2	3	2	4	4	4	4	4	4	4
2041	87	1	32	1	2	1	2	1	7	3	2	1	28	2	1	3	3	2	3	1	3	5	3	4	3	2	4	2	2	2	3	2	5	4	2	2	3	3	4	4	4	3	2	4	4	3	3	2	4
2061	12	1	31	1	1	2	2	5	2	6	5	2	26	2	2	2	4	1	4	3	4	3	4	3	3	3	4	2	3	3	2	3	3	3	3	2	3	3	3	3	3	3	3	4	4	3	4	4	4
2077	17	1	35	1	5	2	2	2	2	3	1	1	26	1	2	1	3	2	4	3	4	5	3	3	2	4	4	1	3	3	2	2	2	3	3	2	2	1	2	3	2	3	3	2	2	2	4	3	3
2081	17	1	32	1	1	2	2	1	2	2	7	2	24	2	1	3	3	1	3	3	3	3	3	3	3	2	3	1	1	1	1	1	3	3	3	3	2	3	3	5	3	3	3	3	3	1	5	3	2
2091	124	1	26	1	1	2	2	5	1	3	3	2	26	1	4	4	5	1	4	4	4	4	2	3	1	3	4	3	1	1	1	4	2	2	4	5	5	5	5	5	1	5	1	1	4	1	4	3	1
2093	21	1	23	1	1	2	1	1	2	2	3	1	19	1	1	1	4	1	4	4	3	4	2	2	1	2	3	1	1	3	1	5	4	2	2	3	3	3	4	1	1	2	1	3	2	3	3	4	2
2102	17	1	33	1	1	2	2	2	2	2	4	2	33	2	2	1	3	3	3	3	3	3	3	3	3	3	3	3	3	3	3	3	3	3	3	3	3	3	3	3	3	3	3	3	3	3	3	3	3
2117	41	1	38	1	1	2	1	1	1	4	2	2	36	1	3	3	1	2	3	4	5	4	3	2	1	2	3	4	5	4	3	2	1	2	3	4	5	4	3	2	2	1	2	3	4	5	4	3	2
2121	15	1	23	1	2	2	2	2	3	2	1	1	14	2	3	1	5	1	5	4	5	3	1	1	1	5	5	1	1	3	1	1	3	1	1	5	1	5	4	1	1	1	1	3	2	2	3	3	3
2138	14	1	31	1	1	2	2	5	6	7	3	2	19	2	1	2	4	2	3	3	3	2	2	2	2	4	4	2	2	1	2	5	3	1	1	3	2	4	3	2	4	4	4	4	4	4	4	4	4
2180	153	1	23	1	1	2	2	5	1	2	3	2	26	1	2	2	5	1	3	3	4	3	3	3	3	3	3	3	2	2	2	4	3	2	2	3	3	4	3	2	3	3	3	3	3	3	3	3	3
2196	13	1	33	1	1	3	2	1	1	7	6	2	22	2	2	2	5	3	4	4	5	4	4	2	3	2	3	4	4	5	3	4	2	1	5	5	1	5	4	3	3	2	4	4	4	1	3	2	3
825	146	1	36	1	6	2	2	5	2	3	3	1	15	2	4	3	4	1	3	3	4	3	2	3	1	4	3	3	1	2	1	4	3	2	4	4	3	4	2	2	1	3	2	3	3	3	3	3	2
41	7	1	28	1	1	2	2	1	1	5	6	2	24	2	1	2	5	1	5	4	5	2	3	3	2	5	4	3	1	1	1	5	1	1	3	3	3	3	5	3	1	1	1	1	1	1	1	1	1
127	25	1	25	1	1	2	2	1	1	5	3	2	36	1	1	4	4	1	3	3	4	3	3	3	1	3	4	4	1	3	1	3	3	3	3	3	3	4	4	4	1	3	1	2	3	3	2	2	2
165	18	1	27	1	4	2	2	1	7	5	2	2	33	1	1	4	5	2	3	2	4	4	4	5	3	3	3	3	2	1	2	3	4	5	5	4	4	3	3	4	2	3	1	3	4	3	4	3	3
181	26	1	32	1	1	2	2	5	1	2	3	2	31	1	3	3	4	1	2	2	3	2	3	3	1	3	1	3	1	1	1	3	3	1	1	4	3	3	1	1	1	1	1	1	1	1	1	3	1
190	13	1	32	1	1	2	2	1	1	7	6	2	21	2	1	2	4	2	3	3	3	4	4	4	2	3	3	3	2	2	2	3	4	4	2	3	3	3	3	3	3	3	2	3	3	3	3	2	4
202	45	1	35	1	1	2	2	1	2	6	5	2	34	1	2	3	5	2	5	2	5	5	2	5	5	4	4	4	3	3	3	5	4	4	3	4	3	4	4	2	2	2	4	4	4	2	4	4	2
208	54	1	46	1	2	2	2	1	7	2	3	2	19	2	5	1	4	4	3	2	3	2	2	3	2	3	3	2	1	1	1	4	3	3	3	3	3	4	3	2	1	2	2	2	3	2	2	3	2
223	38	1	36	1	5	1	2	3	4	3	4	2	29	1	4	1	3	1	3	2	3	3	2	4	5	3	5	2	2	1	2	3	4	3	3	4	3	3	4	3	5	3	3	2	3	2	3	3	3
239	22	1	33	1	1	2	2	5	1	6	4	2	33	2	2	3	4	2	3	2	4	3	2	3	2	4	4	4	3	2	2	4	3	3	3	3	3	3	3	2	3	2	2	3	3	3	3	4	2
278	27	1	34	1	1	2	1	1	1	5	3	2	26	1	1	1	4	2	3	2	2	3	3	3	3	3	4	3	2	1	2	3	3	2	2	3	3	4	3	3	3	3	2	1	3	3	3	2	2
287	61	1	36	1	1	2	2	2	2	5	5	2	26	1	2	2	4	2	3	2	4	4	5	4	4	3	3	4	2	4	2	3	4	3	4	3	3	4	4	4	4	3	4	4	3	3	3	2	3
289	22	1	37	1	1	2	2	5	2	2	3	2	30	1	2	4	3	2	3	3	3	4	3	3	3	2	3	3	2	2	2	3	3	2	2	3	3	3	3	4	2	2	2	2	3	3	3	2	4
304	46	1	29	1	2	1	2	5	1	6	1	2	19	1	2	1	3	1	2	3	3	5	5	3	3	1	5	3	1	1	1	4	4	3	1	3	4	2	2	3	2	5	1	1	4	4	4	2	4
351	48	1	36	1	1	2	2	2	2	3	3	2	19	2	3	2	4	1	4	3	4	4	3	2	3	3	4	3	2	1	1	4	3	3	3	4	3	4	4	2	1	3	3	2	4	3	4	4	3
412	130	1	27	1	2	2	2	1	1	4	4	2	18	1	3	4	4	4	5	4	5	5	3	2	3	4	3	4	3	5	3	5	3	2	4	4	2	5	4	2	3	2	4	3	3	2	3	4	2
499	15	1	29	1	1	2	2	5	2	3	2	1	29	1	2	2	5	2	3	3	3	3	3	3	2	3	3	3	1	1	1	3	3	3	2	3	2	3	3	2	1	1	1	1	3	3	3	3	3
626	#NULL!	1	30	1	1	2	2	5	2	2	3	2	24	2	2	1	3	1	2	2	2	5	3	4	3	3	4	3	2	2	2	2	4	3	2	3	3	3	4	4	4	4	2	2	4	3	4	3	3
648	16	1	34	1	1	2	2	1	1	5	4	2	35	1	2	3	4	2	3	3	3	3	5	4	3	3	3	3	2	2	2	3	3	2	2	4	4	4	3	3	2	3	2	2	3	3	3	2	4
662	22	1	31	1	1	2	2	1	2	5	3	2	34	2	3	4	3	2	2	3	3	4	4	3	3	2	4	3	2	2	2	3	3	2	2	3	3	3	3	4	4	3	2	2	4	4	3	2	3
667	102	1	29	1	1	2	2	1	2	5	5	2	30	1	2	2	4	2	3	2	4	4	2	4	2	3	3	3	2	2	2	4	3	3	2	4	3	3	3	2	2	4	2	4	4	2	4	3	3
709	14	1	33	1	1	2	2	3	4	5	4	2	13	2	3	2	4	1	3	3	4	2	2	3	1	4	3	2	1	2	1	4	3	2	2	4	2	4	3	2	1	2	2	2	2	2	2	4	2
738	73	1	31	1	1	2	2	5	2	5	4	2	19	2	3	3	4	1	4	3	4	3	2	3	2	3	3	3	1	3	1	4	2	2	2	4	2	4	4	2	3	2	2	3	2	2	2	4	2
741	34	1	34	1	1	2	2	1	1	7	6	2	31	1	2	4	4	1	4	3	4	3	4	3	4	3	3	3	2	3	2	4	3	1	2	4	3	4	4	3	3	3	1	4	1	4	2	3	3
743	135	1	37	1	1	2	1	3	4	6	4	2	15	2	1	3	3	3	2	2	2	3	3	4	5	3	4	1	3	1	2	3	5	4	1	2	4	2	4	3	4	4	2	4	2	3	2	3	4
777	25	1	34	1	1	2	2	5	2	5	3	2	12	1	2	1	5	3	4	4	4	3	2	3	3	4	4	3	2	3	2	4	3	3	2	3	3	3	3	2	3	2	2	2	2	3	3	4	2
784	#NULL!	1	29	1	1	3	2	5	1	5	4	2	13	2	3	3	3	1	3	3	3	4	4	3	3	2	3	4	3	2	2	2	4	3	2	3	2	3	4	4	2	3	3	3	3	4	3	3	3
786	16	1	33	1	1	2	2	1	1	5	3	2	29	2	2	1	4	1	4	3	4	4	3	3	2	3	3	4	2	1	2	4	3	3	3	3	3	3	2	2	2	2	2	3	2	3	3	3	2
797	27	1	24	1	2	2	2	1	2	3	2	1	18	2	1	3	4	2	4	3	4	2	2	3	2	3	3	3	1	2	1	4	4	3	2	3	4	3	3	2	2	3	2	2	2	3	2	4	1
823	17	1	27	1	1	2	2	5	2	5	6	2	21	2	1	1	4	2	4	3	4	4	2	3	3	4	4	3	2	2	2	4	3	3	4	4	3	4	4	3	3	3	2	4	3	4	3	4	2
840	38	1	36	1	1	2	2	5	2	5	6	2	18	1	3	1	4	3	3	2	4	3	3	4	4	3	4	3	3	2	3	4	4	4	2	3	4	4	4	3	4	3	4	3	4	4	4	3	4
862	108	1	30	1	1	2	1	5	1	3	4	2	20	2	5	4	3	2	3	3	4	3	2	3	4	3	3	3	2	2	2	4	4	3	2	3	3	3	3	3	4	3	3	3	4	4	4	3	2
921	22	1	47	1	1	2	2	1	2	5	4	2	30	2	2	3	3	3	2	2	3	3	3	3	4	3	4	2	2	2	2	3	4	2	2	3	3	3	3	3	4	3	3	3	2	3	2	3	3
923	31	1	38	1	1	2	1	2	2	3	3	1	23	1	3	2	3	2	3	3	3	5	3	2	2	3	4	3	2	2	2	3	3	2	2	2	3	3	2	2	2	3	2	2	4	3	4	3	2
935	18	1	35	1	1	2	2	5	1	3	4	2	30	1	4	4	4	4	4	4	4	4	4	4	4	4	4	4	4	4	3	3	3	4	3	3	3	3	4	4	3	3	4	4	4	3	4	3	4
1034	22	1	29	1	1	2	2	3	2	5	3	2	21	1	2	3	3	3	3	2	3	3	4	4	3	2	4	3	3	2	3	2	4	2	2	4	4	3	3	4	3	4	4	4	3	3	3	2	4
1082	#NULL!	1	25	1	1	2	2	5	2	5	3	2	35	1	2	4	4	2	3	3	3	4	3	4	3	4	4	3	2	2	2	4	4	3	2	3	3	3	4	3	3	4	3	2	3	3	3	3	2
1098	20	1	26	1	1	2	2	5	2	2	5	2	19	1	3	1	5	2	4	4	5	4	2	2	3	5	3	4	2	3	2	5	3	3	3	4	3	5	3	1	2	2	2	3	2	3	2	4	2
1113	31	1	38	1	1	2	2	1	2	6	5	2	33	2	1	3	4	2	3	3	3	3	2	3	3	3	3	2	2	2	2	4	3	3	2	3	3	3	3	2	3	3	2	2	3	2	2	3	2
1124	22	1	42	1	1	2	2	5	1	3	4	2	25	1	3	3	4	1	3	4	4	5	4	3	1	2	4	2	1	1	1	3	3	2	1	3	3	3	3	3	3	3	2	2	4	3	4	2	3
1132	27	1	34	1	1	3	2	1	2	7	6	2	29	1	2	1	4	1	3	2	3	3	3	4	3	2	3	2	2	1	1	3	4	4	2	3	3	4	2	3	3	3	2	2	3	2	3	3	3
1143	#NULL!	1	26	1	1	2	2	5	1	2	3	2	32	2	3	1	5	2	3	3	4	4	3	2	1	3	2	2	1	1	1	4	4	3	3	3	3	3	4	2	1	3	1	2	3	3	4	3	2
1183	78	1	40	1	1	2	2	1	1	5	6	2	26	1	2	1	3	1	1	1	3	3	3	4	4	2	3	1	1	1	1	2	4	4	1	2	4	2	3	4	4	4	1	2	3	4	3	2	3
1188	18	1	29	1	1	2	1	1	1	5	6	2	12	2	2	1	5	2	3	3	4	3	2	3	2	4	4	2	2	3	2	5	3	3	4	4	4	4	4	3	3	3	2	3	3	2	4	4	2
1245	51	1	34	1	1	2	2	1	1	4	3	2	32	1	2	3	4	2	3	3	3	2	2	3	2	3	3	2	2	2	2	4	3	3	2	3	3	3	2	2	3	2	2	2	2	2	2	3	3
1269	21	1	33	1	1	3	2	5	6	5	4	2	30	2	1	3	3	3	3	4	3	4	4	3	3	3	4	3	3	4	3	3	4	3	3	4	4	4	4	3	2	3	3	4	4	3	3	4	3
1290	27	1	23	1	1	2	2	5	2	3	2	1	27	2	1	2	4	2	2	3	4	4	2	4	3	5	3	5	2	1	2	4	4	4	4	3	3	4	2	1	4	4	4	5	4	4	4	4	2
1343	78	1	29	1	1	2	2	5	1	7	2	1	31	1	2	2	4	3	4	4	4	4	2	2	3	4	4	3	2	1	2	4	3	2	3	4	3	4	3	3	2	3	2	2	3	3	3	4	2
1361	43	1	26	1	1	2	2	1	2	2	3	2	32	1	1	1	3	1	3	3	3	3	3	2	3	3	2	2	2	2	2	3	4	2	2	3	4	4	3	3	2	3	2	2	3	2	3	3	2
1410	15	1	30	1	1	2	2	5	2	5	6	2	31	2	3	2	3	2	3	3	3	5	3	4	3	3	3	2	2	2	2	2	4	4	2	3	3	3	4	4	3	3	2	2	5	4	4	2	3
1509	40	1	26	1	1	3	2	5	2	5	2	2	16	1	2	3	3	1	2	2	4	4	3	3	1	3	3	4	1	3	1	3	4	3	3	2	3	4	4	3	3	2	3	4	3	3	3	3	2
1511	15	1	27	1	1	3	2	1	6	3	3	1	35	1	3	4	4	2	5	5	2	5	5	2	5	3	4	3	1	4	3	4	5	4	2	3	5	4	5	5	5	4	3	5	4	2	4	1	5
1544	17	1	30	1	1	2	2	1	1	5	3	2	28	2	2	2	4	2	4	4	4	3	2	3	2	4	3	3	2	2	2	4	3	2	2	3	2	3	2	2	2	2	2	2	2	3	2	4	2
1545	35	1	40	1	1	2	2	5	1	2	6	2	36	1	3	1	4	2	3	3	4	3	3	3	3	3	3	3	2	2	2	4	3	2	2	3	3	4	4	3	4	2	3	3	2	3	3	3	3
1560	26	1	38	1	1	2	2	1	2	4	6	2	28	1	2	1	4	1	3	2	4	3	5	4	1	2	5	3	1	3	1	2	3	3	4	4	3	4	1	4	1	3	1	3	3	2	3	1	5
1566	33	1	32	1	1	2	2	5	2	3	4	2	16	2	3	2	5	2	4	3	4	3	3	3	3	3	4	2	2	3	2	4	3	2	2	4	2	4	2	2	2	2	2	3	3	2	2	3	3
1657	55	1	29	1	1	2	2	5	1	2	2	1	23	2	3	3	4	1	3	2	4	5	1	1	1	4	2	4	1	3	2	4	3	1	4	5	3	5	3	1	2	3	2	2	4	3	4	3	2
1695	15	1	24	1	6	2	2	1	2	3	3	2	33	1	1	3	4	1	3	3	3	4	2	2	1	3	3	3	1	2	1	2	3	2	2	3	2	3	2	2	1	1	1	1	2	2	2	3	2
1719	16	1	35	1	1	2	2	1	2	7	6	2	30	2	2	2	3	2	2	4	3	5	4	2	2	3	4	2	2	1	2	3	4	1	2	2	4	3	4	3	4	3	3	4	5	3	5	3	4
1730	43	1	29	1	1	2	2	5	4	3	7	2	27	1	3	3	3	1	2	3	2	4	5	5	4	2	4	2	2	2	2	2	5	5	2	2	4	2	3	4	3	4	2	2	3	4	3	2	4
1751	25	1	31	1	1	2	2	2	2	5	3	2	33	1	2	2	4	1	3	3	4	2	2	3	2	3	3	2	2	1	1	3	4	2	2	2	3	3	2	2	2	2	2	2	2	3	2	3	2
1788	25	1	30	1	1	2	2	5	6	2	1	1	35	2	5	3	5	2	3	2	5	3	3	4	3	2	4	3	2	3	2	3	4	3	3	4	3	4	3	3	3	3	2	3	4	2	3	2	4
1802	24	1	32	1	1	2	2	5	2	5	3	2	21	2	3	4	3	1	3	2	3	4	3	3	3	2	4	3	3	2	2	2	4	3	3	3	2	3	2	4	3	2	4	2	4	3	4	2	4
1814	21	1	41	1	1	2	2	1	6	5	3	2	32	1	3	3	4	1	3	2	3	4	2	3	3	4	3	3	3	2	2	4	5	4	3	4	3	4	4	3	3	3	2	2	5	3	5	4	3
1826	31	1	36	1	1	2	2	5	2	5	7	2	28	1	2	3	5	1	5	3	5	4	3	3	1	3	3	5	1	3	1	4	3	3	5	5	4	5	2	2	2	3	3	5	3	2	4	3	3
1833	37	1	31	1	1	4	1	2	2	3	3	1	34	2	3	4	5	1	4	2	4	4	3	4	1	3	2	3	1	1	1	3	2	2	3	4	3	4	1	3	1	2	1	3	2	2	4	2	3
1840	22	1	25	1	6	2	2	2	6	2	1	1	27	2	2	1	4	1	3	2	4	5	2	4	4	4	4	3	2	1	2	2	5	3	3	3	4	3	4	4	4	4	4	3	5	3	5	3	3
1848	49	1	27	1	1	1	2	5	3	2	2	1	28	1	4	3	5	2	4	3	4	3	1	3	3	3	3	4	1	5	1	4	3	3	5	4	3	5	3	2	3	2	3	5	3	1	2	4	1
1898	21	1	26	1	1	2	2	1	2	4	4	2	29	2	2	1	4	2	3	2	4	3	2	3	2	4	3	2	2	2	2	4	3	2	4	4	3	4	3	1	3	3	2	3	2	3	3	4	2
1929	24	1	27	1	1	2	2	5	2	3	2	1	29	1	1	2	4	2	5	3	4	3	2	3	2	4	4	3	1	2	1	4	3	2	2	4	3	4	2	3	3	4	3	2	4	3	4	4	2
1931	19	1	35	1	1	2	2	1	6	5	5	2	30	1	2	1	4	2	3	2	4	4	2	3	4	4	4	3	2	2	2	4	3	3	2	4	4	4	3	2	4	3	2	2	3	4	4	4	2
1966	41	1	40	1	5	2	2	1	7	7	3	2	18	1	6	2	5	1	3	3	4	3	3	3	1	3	3	2	2	2	1	4	4	3	3	3	3	3	3	3	4	3	3	3	3	2	3	3	3
1995	43	1	42	1	7	2	1	5	7	2	7	1	33	1	5	3	3	1	2	1	3	3	3	4	4	3	2	2	2	1	2	2	4	3	2	3	3	3	3	3	3	3	2	2	3	3	3	2	3
2003	45	1	21	1	1	2	1	6	2	3	1	3	17	2	2	3	5	1	2	2	3	3	2	2	3	4	3	3	1	1	1	3	3	2	2	3	2	3	3	1	1	1	1	1	3	1	3	3	1
2013	19	1	31	1	1	2	2	3	2	4	3	2	28	1	3	4	4	2	3	3	4	5	3	3	4	3	3	3	2	3	2	3	3	2	3	4	2	4	3	2	4	2	3	3	4	2	4	3	2
2100	47	1	34	1	1	2	2	5	2	5	5	2	30	1	2	3	4	1	1	4	2	4	2	2	1	3	3	3	1	1	1	4	5	2	1	3	5	2	2	2	1	4	1	1	3	4	3	1	3
2103	50	1	28	1	1	2	2	5	2	4	3	2	25	2	1	3	4	1	3	3	4	3	3	3	2	3	3	2	1	2	1	3	3	2	2	3	3	4	4	3	3	3	2	3	4	3	3	3	3
2135	27	1	25	1	1	2	2	1	2	3	2	2	29	1	1	3	4	2	3	3	4	3	3	3	2	3	3	4	2	2	2	3	4	4	3	3	3	4	3	3	4	3	2	2	3	3	2	2	3
2163	25	1	39	1	1	2	2	2	2	5	5	2	33	2	3	3	3	1	2	2	4	4	4	4	2	2	4	2	1	1	1	3	2	3	2	3	3	3	1	4	1	3	3	3	4	3	4	2	4
2171	23	1	32	1	1	2	2	2	2	5	5	2	25	1	2	1	4	2	3	3	4	3	3	3	3	3	3	3	2	2	2	3	3	3	3	3	3	3	4	4	3	2	3	4	3	3	3	2	3
2199	22	1	29	1	1	2	2	1	2	4	5	2	35	1	2	1	4	1	3	2	4	5	4	4	1	3	4	4	1	2	1	4	3	4	3	4	3	4	1	2	1	3	1	1	4	3	5	4	3
1242	38	1	35	1	2	1	2	6	7	3	2	1	35	1	2	4	3	1	2	2	2	3	2	5	3	3	4	3	1	1	1	3	4	3	2	3	4	3	5	3	5	5	2	2	4	4	5	4	2
2070	18	1	29	1	1	2	2	5	1	5	4	2	19	1	2	3	4	1	3	2	4	4	3	3	3	5	4	2	1	1	1	5	4	3	3	4	4	4	3	2	1	2	2	2	3	2	3	1	1
43	36	1	37	1	1	2	1	5	1	4	3	2	21	2	1	1	4	2	3	3	4	5	2	3	2	4	4	2	1	1	1	5	2	2	2	3	2	5	4	2	2	2	2	2	4	2	4	5	1
45	33	1	35	1	2	1	2	1	4	3	3	2	30	2	1	4	5	2	5	3	4	4	3	4	2	3	5	4	1	2	1	3	4	4	3	4	4	4	4	4	3	4	2	2	5	2	4	2	4
49	19	1	40	1	1	2	2	1	6	7	6	2	24	1	1	3	4	4	3	4	4	5	1	3	5	5	5	5	2	2	2	5	3	3	4	4	3	4	5	3	5	4	5	3	5	5	5	5	1
53	34	1	33	1	1	2	2	5	2	5	4	2	23	1	3	3	5	1	3	2	5	3	2	5	3	4	4	3	1	1	1	5	4	3	2	3	4	5	3	2	3	3	1	3	5	3	5	5	2
60	34	1	35	1	1	2	1	5	1	5	2	1	13	2	1	4	5	1	3	4	4	4	4	4	3	5	4	5	2	2	4	5	4	5	5	5	4	5	5	1	1	1	1	5	3	2	5	5	3
74	62	1	25	1	1	2	2	5	2	5	4	2	14	2	1	3	5	1	3	3	5	3	2	3	3	4	3	2	2	3	2	5	2	2	2	4	2	5	4	1	3	2	2	2	2	2	2	5	2
80	18	1	29	1	1	2	2	1	1	3	3	2	35	2	3	2	5	3	5	4	5	5	3	3	2	3	4	2	3	2	2	5	3	2	3	5	2	4	5	3	4	3	4	2	5	2	4	3	3
88	23	1	29	1	1	2	2	5	6	5	1	1	12	1	2	4	4	2	4	5	5	3	1	2	2	5	3	3	2	4	1	4	2	1	4	5	2	4	3	1	2	3	2	3	3	4	2	5	2
94	41	1	26	1	1	2	2	6	1	5	2	2	13	1	2	2	4	2	2	2	3	5	2	4	2	3	4	3	2	2	2	4	4	3	2	4	3	3	4	3	3	4	2	3	5	2	4	4	2
95	24	1	36	1	1	2	2	5	1	2	6	2	20	2	1	3	3	1	2	2	2	4	4	4	1	2	3	1	1	1	1	1	5	4	1	1	5	1	1	5	1	4	1	1	5	4	5	1	5
111	#NULL!	1	35	1	1	2	2	5	2	2	4	2	32	2	3	2	4	2	3	3	4	4	3	3	2	3	3	4	2	1	1	4	2	2	2	4	2	4	3	2	1	3	2	4	3	3	3	3	2
114	63	1	39	1	1	2	2	2	1	5	3	2	31	2	1	2	5	1	4	3	5	3	1	5	1	5	3	2	1	1	1	5	5	4	1	5	5	5	1	1	1	5	1	2	1	3	1	4	2
117	25	1	38	1	2	1	2	1	7	5	2	1	29	2	1	1	5	1	5	2	3	3	2	5	2	5	3	2	2	4	2	5	1	2	4	5	1	5	4	3	2	2	1	2	3	1	4	4	3
129	35	1	31	1	1	2	1	5	1	2	2	2	18	1	4	1	5	2	5	1	5	5	3	3	1	3	2	4	1	1	1	4	5	3	3	5	5	5	5	3	2	3	2	1	3	2	5	3	3
146	39	1	25	1	1	2	1	5	1	3	1	2	20	2	3	3	4	1	3	3	3	4	2	2	2	4	4	3	1	2	1	4	4	3	4	3	3	4	4	2	3	2	1	2	3	4	3	4	1
156	34	1	28	1	1	5	2	5	2	3	4	2	32	2	3	3	5	1	5	3	5	5	2	3	3	3	4	3	1	2	1	4	3	1	3	4	3	4	1	3	3	3	2	2	4	3	4	3	3
162	35	1	22	1	2	2	2	2	6	2	2	2	24	2	2	1	4	1	3	3	4	5	3	3	4	3	4	3	2	3	2	4	4	4	3	3	3	4	4	3	4	3	3	4	5	4	5	3	2
178	#NULL!	1	23	1	6	2	1	5	2	2	2	2	20	1	1	2	5	1	5	5	5	4	1	1	1	4	2	4	1	4	1	4	2	1	4	4	2	5	5	1	1	1	1	3	4	2	4	4	1
182	13	1	31	1	1	2	2	2	2	7	4	2	33	2	1	3	3	1	2	2	3	4	3	3	4	3	3	3	1	2	1	3	4	3	2	3	4	3	4	4	5	4	2	2	3	4	4	3	4
185	43	1	29	1	1	4	2	5	1	3	5	2	31	2	3	3	4	2	3	3	4	5	4	4	3	3	3	4	3	2	3	3	3	2	3	3	3	3	4	3	3	4	2	4	4	4	4	4	3
189	51	1	27	1	1	5	1	5	1	3	3	1	29	1	3	2	5	1	4	3	4	3	1	3	1	5	2	3	1	3	1	5	2	2	3	5	2	4	2	1	1	2	1	3	2	2	2	5	1
196	12	1	23	1	2	1	1	2	7	5	2	2	12	2	1	1	5	3	4	4	5	5	4	4	5	4	3	2	2	2	2	3	4	4	3	3	4	4	4	1	4	4	2	2	3	3	3	2	3
215	27	1	27	1	1	3	2	5	3	5	2	2	19	2	2	2	4	2	3	3	4	4	3	2	5	3	5	3	2	3	2	3	3	2	3	3	3	4	4	3	5	3	3	3	3	3	3	3	3
217	33	1	38	1	1	1	2	1	1	5	4	2	19	1	2	4	5	2	5	5	5	5	1	1	1	5	3	3	2	1	2	4	1	1	1	5	1	5	3	1	2	2	2	2	1	3	1	4	1
226	22	1	37	1	1	2	2	1	6	4	4	2	22	2	3	2	3	2	3	1	3	4	4	4	3	3	4	3	3	1	3	2	5	4	2	2	5	2	4	5	4	4	3	3	5	4	4	2	3
241	32	1	42	1	1	2	2	5	1	2	4	2	34	2	2	1	5	1	4	2	5	3	1	3	1	5	3	3	1	1	1	5	4	1	4	4	4	5	1	1	1	1	3	1	4	5	4	5	1
246	46	1	38	1	1	1	1	5	2	5	5	2	20	2	5	1	4	2	4	3	3	3	2	2	2	4	3	2	2	1	2	4	2	2	2	3	3	4	3	1	1	2	2	2	3	2	3	3	2
268	18	1	30	1	1	2	2	5	6	3	2	1	31	1	3	3	5	1	3	3	4	3	3	2	1	3	3	3	1	3	1	5	3	1	2	4	3	4	3	2	1	3	2	2	2	3	2	3	2
269	35	1	45	1	2	1	2	4	1	4	4	1	25	1	1	2	3	1	5	5	3	5	4	1	4	2	3	5	2	5	2	3	3	1	5	3	2	5	5	3	4	2	2	4	5	2	5	3	3
275	43	1	25	1	2	1	2	1	7	2	1	2	28	2	1	3	5	1	4	4	4	2	1	3	2	5	5	2	2	4	4	4	4	4	4	4	3	4	4	3	3	4	4	4	4	3	3	4	4
283	122	1	44	1	1	2	2	5	2	2	3	3	13	1	2	4	3	1	1	2	3	5	3	5	5	2	3	3	1	1	1	2	5	4	2	2	4	3	4	4	5	5	2	1	5	4	4	2	3
307	111	1	23	1	2	1	2	5	6	2	1	1	22	1	1	3	5	1	5	5	5	5	5	4	1	4	5	5	2	5	4	5	3	3	5	5	5	5	5	3	2	4	3	3	4	1	5	5	2
318	26	1	51	1	4	2	2	5	7	4	2	1	27	2	2	1	4	1	3	3	4	3	3	3	4	3	4	2	1	2	1	3	4	3	2	3	4	3	4	3	4	3	2	2	2	3	2	3	3
321	20	1	27	1	1	2	2	5	1	3	2	2	20	2	2	3	3	2	2	3	4	4	3	2	2	3	3	3	1	1	1	3	4	3	2	4	3	3	3	4	2	2	3	4	4	2	4	2	3
326	17	1	31	1	1	2	2	5	6	5	4	2	28	1	2	3	4	2	3	1	2	5	5	3	1	1	1	2	1	1	1	2	5	4	1	1	2	3	1	5	1	1	1	1	4	1	5	1	5
331	#NULL!	1	22	1	1	3	2	1	2	7	6	2	20	1	1	3	3	2	2	2	2	3	5	5	2	3	3	1	2	1	1	4	5	5	1	1	4	2	2	5	3	4	1	1	3	5	4	3	5
350	16	1	27	1	1	3	2	5	1	3	3	2	35	2	2	3	5	3	2	2	2	5	3	3	3	3	3	3	3	1	2	3	5	3	3	3	5	4	3	3	3	5	2	2	2	4	5	3	3
352	27	1	38	1	1	1	2	1	1	5	3	2	20	1	2	4	5	2	4	5	5	4	1	1	2	4	1	2	2	1	3	4	1	2	1	5	1	5	5	1	2	2	3	1	1	3	1	5	1
364	32	1	26	1	5	1	2	1	2	3	1	1	12	1	3	3	5	1	5	3	3	4	3	2	4	3	5	4	2	4	3	4	3	2	4	4	3	4	4	3	4	3	3	2	5	3	5	4	3
365	40	1	32	1	6	2	1	5	4	2	4	2	34	2	5	3	4	1	3	2	4	4	1	4	3	5	2	2	1	2	1	4	2	4	3	4	3	3	3	3	2	3	2	2	4	2	5	5	3
397	119	1	35	1	1	1	1	1	2	7	6	2	16	2	4	3	5	5	5	5	5	5	2	2	4	5	3	4	5	4	4	4	3	2	4	5	4	5	5	4	3	2	5	5	4	4	5	5	4
398	21	1	29	1	1	2	2	5	2	3	4	2	25	1	3	4	5	1	4	2	5	3	3	3	1	4	3	4	1	1	1	5	4	2	4	4	4	5	1	2	1	3	1	2	2	1	3	4	3
411	8	1	37	1	1	2	1	1	1	5	4	2	36	2	2	2	3	3	4	4	4	4	4	4	4	4	4	4	2	2	2	4	4	4	4	3	4	4	4	4	4	3	3	3	4	4	4	3	4
418	18	1	34	1	1	2	1	2	6	5	1	2	29	1	2	2	5	1	4	3	4	4	3	3	4	3	4	3	2	3	2	4	4	3	3	3	4	4	4	3	4	3	2	4	4	5	4	4	3
427	40	1	32	1	1	2	2	5	6	2	3	2	27	2	2	3	5	1	4	3	5	4	2	3	1	5	3	3	1	1	1	5	3	2	3	4	3	5	4	2	1	3	1	3	3	2	3	4	2
430	50	1	29	1	6	2	2	5	2	3	2	1	23	2	3	3	5	1	3	3	5	3	3	2	3	3	3	3	1	2	1	5	2	3	2	4	3	5	3	1	3	2	1	2	2	2	1	5	1
439	18	1	27	1	1	2	2	1	1	3	7	2	29	1	2	3	5	1	4	3	4	4	1	3	2	4	3	3	2	3	2	5	3	3	4	4	3	4	4	1	2	3	3	2	4	3	4	4	1
460	14	1	31	1	1	2	2	5	1	5	5	2	20	1	1	1	5	1	5	3	5	3	2	3	2	5	3	4	1	3	1	5	1	1	4	5	2	5	4	1	2	2	2	3	2	3	3	4	2
463	30	1	31	1	6	1	2	2	3	3	3	1	14	1	2	2	4	1	3	3	4	4	3	3	3	4	5	3	1	4	4	4	3	2	3	4	4	4	5	3	3	3	4	5	4	4	4	4	3
474	24	1	41	1	1	5	2	5	1	5	4	2	30	1	3	3	4	2	3	2	3	4	3	4	3	3	4	2	2	2	2	2	4	3	3	3	4	3	3	3	4	3	2	3	3	3	3	3	2
475	24	1	30	1	1	2	2	5	1	2	3	2	27	2	2	1	5	1	4	3	4	3	2	4	2	4	3	3	1	1	1	5	2	3	2	4	2	5	3	2	1	2	2	3	2	2	2	4	2
488	23	1	32	1	1	2	2	5	4	4	4	2	24	1	1	3	5	1	4	3	4	2	1	3	1	4	3	2	1	1	1	5	3	3	2	4	3	5	3	2	1	3	1	1	2	4	3	4	1
490	53	1	27	1	4	2	2	1	7	4	2	1	24	1	1	3	5	2	3	2	3	4	2	3	4	4	3	2	2	1	1	5	3	2	2	3	3	4	3	1	3	2	2	3	3	3	3	4	1
493	111	1	39	1	6	1	2	2	3	3	1	2	15	1	2	1	3	1	2	2	3	3	2	3	1	3	2	2	2	2	1	3	3	4	2	4	3	3	2	2	2	3	2	2	5	3	5	3	2
505	31	1	37	1	1	5	1	5	1	3	3	2	21	2	1	2	5	1	3	3	5	5	2	3	2	5	4	1	1	1	1	5	2	2	1	4	2	5	2	1	2	1	1	3	5	3	5	5	1
527	16	1	35	1	1	2	1	5	1	5	3	1	31	1	3	3	3	2	3	2	4	3	4	4	3	2	5	3	2	2	2	1	5	3	5	4	5	3	3	5	3	3	3	3	3	4	3	1	5
528	25	1	29	1	5	2	2	5	7	1	1	1	23	1	1	3	4	2	4	1	5	5	3	4	4	4	5	3	2	1	2	4	4	4	3	2	3	4	5	5	5	4	3	5	5	3	5	4	2
530	26	1	29	1	4	2	2	5	6	4	1	1	16	2	2	4	4	2	4	3	5	3	2	3	4	4	3	4	2	1	2	5	3	1	2	3	3	5	4	2	4	3	4	2	1	3	2	4	2
538	25	1	26	1	1	2	2	5	2	3	3	2	18	2	2	2	5	2	5	3	5	5	1	4	1	5	3	5	2	2	2	5	2	3	5	5	3	5	5	1	3	2	1	3	3	1	3	5	2
549	39	1	26	1	2	5	2	1	3	4	2	1	17	1	2	1	5	2	5	4	4	3	3	3	2	3	3	3	1	3	1	3	3	2	3	3	3	3	2	2	1	2	3	3	3	3	4	3	3
554	38	1	40	1	1	5	1	5	6	5	4	2	30	1	3	2	4	1	4	3	5	5	1	3	3	5	3	5	1	2	1	5	3	3	4	5	4	5	5	2	3	2	2	2	3	3	4	5	1
560	30	1	34	1	1	2	2	2	1	6	5	2	12	2	2	3	3	2	3	3	3	4	4	3	3	4	4	3	3	2	3	3	3	4	3	3	3	3	3	4	3	3	3	2	3	4	4	4	3
567	14	1	31	1	1	3	2	5	2	7	4	2	17	1	2	2	4	5	3	4	5	5	4	4	5	5	4	3	3	4	5	5	4	4	5	4	5	5	4	5	4	5	5	4	4	5	5	4	5
574	24	1	27	1	1	2	1	4	1	3	3	1	29	1	3	2	4	2	3	3	4	3	1	2	1	5	2	3	1	3	1	5	3	2	2	3	2	4	2	1	2	2	1	3	3	2	3	5	1
576	#NULL!	1	31	1	1	2	2	2	2	7	6	2	25	2	2	3	4	2	3	2	4	4	3	5	4	2	4	2	2	2	2	3	4	4	2	3	4	4	4	2	4	4	2	2	3	3	3	2	3
577	16	1	35	1	1	2	2	5	1	5	6	2	24	2	2	4	5	1	4	4	5	4	2	3	1	4	2	5	1	2	1	5	3	1	3	5	3	5	1	1	1	3	1	2	4	2	4	4	2
584	26	1	34	1	1	2	2	5	6	2	2	2	25	2	2	4	4	1	3	3	4	2	2	3	1	4	4	3	1	1	1	4	3	1	1	3	3	4	3	2	3	3	2	1	2	3	2	4	2
598	22	1	30	1	1	1	2	5	1	4	2	1	35	2	1	3	5	2	3	3	4	4	3	3	3	3	3	4	3	2	2	4	3	3	3	4	3	4	4	3	3	3	2	3	4	3	4	3	2
599	12	1	32	1	1	2	2	1	1	7	6	1	23	1	2	3	4	4	4	5	5	5	4	4	4	5	4	4	4	4	5	5	5	4	4	4	5	5	4	4	2	4	4	5	5	2	5	4	5
601	22	1	40	1	1	2	2	1	1	5	5	2	29	1	3	3	3	1	2	2	3	5	5	4	3	2	5	2	2	2	2	1	5	3	1	3	4	2	3	5	3	4	2	2	4	3	5	2	5
624	39	1	30	1	1	3	2	1	1	7	6	2	35	2	2	1	5	1	2	3	4	4	2	5	5	3	4	1	1	1	1	3	3	5	1	3	5	4	4	2	4	4	1	2	2	4	3	3	4
636	21	1	24	1	1	5	1	5	2	2	2	2	32	2	1	3	4	1	3	3	4	4	3	3	2	2	3	3	2	2	2	2	3	3	3	4	3	4	3	3	3	3	2	3	4	4	4	3	3
649	25	1	27	1	1	2	2	5	6	4	1	1	25	2	2	3	3	1	1	1	3	4	4	4	1	4	3	2	1	1	1	4	4	4	2	3	4	3	3	3	1	4	1	2	4	3	4	4	3
651	22	1	45	1	1	2	2	1	3	3	3	1	25	1	1	1	5	2	3	2	3	5	2	4	2	3	4	3	2	1	2	4	5	4	3	4	5	3	5	4	2	4	2	2	4	4	3	5	4
652	44	1	32	1	1	2	1	5	2	2	3	2	26	2	2	1	5	4	4	4	4	4	3	2	1	4	3	4	3	2	2	3	4	4	4	3	2	5	4	2	2	2	2	3	3	3	3	3	4
654	25	1	27	1	1	2	2	1	7	5	5	1	13	1	2	3	5	1	4	3	5	2	1	2	2	5	4	2	2	2	2	4	3	2	4	5	5	5	5	1	2	3	2	3	3	2	2	5	1
656	22	1	46	1	5	1	2	5	7	2	1	2	24	1	2	2	5	1	3	3	4	5	5	4	3	3	4	4	2	2	2	3	4	3	2	3	3	4	4	3	3	4	3	4	5	5	5	2	5
679	86	1	23	1	1	5	1	5	1	4	3	2	32	2	1	4	5	1	3	2	3	3	1	3	1	4	3	3	1	1	1	4	2	2	1	4	3	4	2	1	1	3	1	1	1	1	2	4	1
682	13	1	30	1	1	2	2	4	5	4	3	2	28	2	2	4	3	3	2	2	3	3	5	3	3	3	4	3	3	2	2	3	4	3	2	3	2	3	3	4	3	2	3	5	2	4	3	1	4
690	33	1	28	1	1	2	2	1	1	4	2	2	14	2	2	3	5	1	4	3	5	5	1	3	4	5	4	3	1	4	1	5	4	3	4	5	4	5	5	5	4	3	4	5	4	1	4	5	1
694	29	1	24	1	1	5	1	5	2	2	1	1	24	2	2	3	3	1	2	3	3	3	4	3	4	3	4	2	2	1	2	3	3	2	1	3	3	3	3	3	4	3	1	2	3	3	3	2	3
696	21	1	29	1	2	1	2	1	7	5	1	2	30	1	2	3	5	3	5	3	5	5	4	4	3	3	2	4	2	3	3	4	3	3	4	4	3	5	5	2	3	3	3	2	5	3	5	3	2
702	16	1	27	1	1	2	2	1	2	5	4	2	23	1	1	3	4	1	4	3	5	4	3	3	3	3	4	4	1	2	1	5	3	3	3	4	3	4	3	2	3	2	3	2	5	2	4	3	2
707	22	1	39	1	1	2	2	5	1	5	6	2	36	2	3	3	5	1	3	2	4	3	3	3	3	2	4	4	2	2	2	3	3	3	3	3	3	4	4	3	3	4	3	3	2	3	3	3	3
716	6	1	26	1	1	4	2	5	5	5	5	2	36	2	1	1	5	5	5	5	5	5	5	5	5	5	5	5	4	4	5	5	5	5	5	5	5	5	5	5	4	4	4	5	5	5	5	5	5
742	13	1	43	1	1	2	2	1	1	5	5	2	30	2	1	1	5	5	5	5	5	5	5	5	5	5	5	5	5	5	5	5	5	5	5	5	5	5	5	5	5	5	5	5	5	5	5	5	5
744	24	1	29	1	1	2	2	2	1	4	4	2	22	1	2	3	4	1	3	3	4	3	3	3	3	3	4	2	1	2	1	3	3	2	4	4	3	4	3	3	4	3	2	3	3	3	3	3	3
745	138	1	34	1	1	2	1	1	2	2	2	1	21	2	2	3	4	2	2	2	4	4	2	2	2	4	3	3	1	1	1	4	4	3	1	3	3	3	2	2	3	2	2	3	3	3	3	3	2
751	14	1	35	1	1	2	2	5	6	5	2	2	34	1	2	3	4	2	3	4	3	2	4	3	3	2	3	2	2	1	1	2	2	1	3	3	3	3	3	4	1	3	1	2	1	3	2	4	4
767	8	1	31	1	1	3	2	2	5	3	3	1	14	2	1	1	5	5	5	5	5	5	5	5	5	5	5	5	1	1	1	1	1	1	1	1	1	1	1	1	3	3	3	3	3	3	3	3	3
770	23	1	25	1	4	2	2	1	7	3	2	2	29	2	2	3	5	1	2	4	4	5	1	3	3	5	3	4	2	2	2	5	3	2	3	5	3	4	3	1	2	3	2	2	5	1	5	5	1
776	16	1	30	1	1	2	2	5	2	4	5	2	28	1	1	4	4	2	3	1	3	3	4	5	2	3	4	2	2	2	2	4	3	4	2	3	3	3	4	2	4	3	3	4	3	2	3	3	2
783	24	1	27	1	1	2	2	4	2	4	2	1	27	1	2	4	4	3	4	3	4	5	4	3	5	2	5	4	3	2	3	4	4	2	4	3	3	4	5	3	5	3	4	4	5	3	5	4	4
788	16	1	32	1	1	2	2	5	2	5	4	2	30	2	4	3	4	1	3	2	4	3	3	4	2	3	3	2	1	1	1	5	3	3	1	3	4	4	3	3	3	3	1	2	2	3	2	3	3
798	14	1	37	1	1	2	1	1	1	7	6	2	18	2	3	3	5	2	4	3	5	4	2	3	2	5	2	4	2	4	2	4	2	2	4	4	2	5	3	1	2	1	4	4	4	2	3	5	2
828	#NULL!	1	31	1	1	3	2	1	1	6	4	2	12	1	2	1	5	2	2	3	3	4	3	4	5	4	4	4	5	4	4	5	5	5	4	5	5	5	5	4	5	4	2	3	3	4	4	4	4
838	116	1	22	1	1	2	2	5	1	2	2	1	35	1	1	2	4	1	4	3	4	5	3	3	4	3	4	3	1	3	1	4	3	3	3	3	3	3	5	3	5	3	3	3	4	4	4	3	3
841	53	1	34	1	1	3	2	5	6	5	7	2	24	2	2	2	5	2	1	4	4	5	2	3	1	4	4	4	1	2	2	5	4	5	4	5	3	5	3	2	2	3	3	2	1	3	3	4	5
849	22	1	24	1	2	2	2	5	2	3	2	1	28	1	2	2	4	1	4	3	4	3	2	3	1	4	3	3	1	3	1	5	3	2	3	4	3	4	1	2	1	3	1	2	3	2	3	4	2
870	13	1	34	1	1	2	2	1	1	5	3	2	34	1	4	1	5	5	5	5	5	5	5	5	5	5	5	5	5	5	5	5	5	5	5	5	5	5	5	5	5	5	5	5	5	5	5	5	5
871	38	1	28	1	1	2	2	5	2	5	5	2	23	1	2	3	5	1	5	4	4	2	2	3	2	4	2	2	2	3	2	5	3	3	3	4	3	4	3	2	2	3	2	3	2	2	2	3	2
882	26	1	24	1	1	2	2	5	3	2	1	1	24	2	2	3	5	1	5	3	5	5	1	2	1	3	1	5	1	5	1	5	1	3	5	5	2	5	1	2	1	1	1	5	5	1	5	5	1
883	52	1	27	1	2	1	2	2	7	4	1	1	16	2	1	4	4	1	3	3	5	5	2	4	5	5	4	4	2	1	1	3	3	3	2	4	4	4	5	5	4	3	2	4	5	3	5	3	3
890	20	1	31	1	1	2	2	1	2	7	4	2	36	2	2	3	5	2	5	5	5	5	2	3	3	3	3	3	3	2	3	5	2	2	3	4	4	5	3	2	2	2	2	3	3	2	3	3	3
892	75	1	32	1	1	2	2	1	2	3	4	1	28	1	3	3	5	2	2	2	5	4	4	3	2	3	4	2	2	2	2	3	3	2	2	3	3	3	3	2	3	3	2	2	3	2	3	3	2
909	25	1	33	1	1	2	2	3	4	4	6	2	36	2	2	1	5	3	4	3	4	4	3	3	4	4	4	3	2	2	3	4	3	3	3	4	3	3	5	3	5	4	3	3	3	3	3	4	3
911	20	1	25	1	1	2	2	5	1	2	2	1	25	1	2	3	4	3	2	3	3	5	4	3	5	3	2	4	1	1	3	4	5	3	3	3	4	4	4	5	5	4	3	3	5	5	5	3	4
934	35	1	31	1	1	2	2	1	6	4	2	2	15	2	1	3	4	3	2	3	4	4	4	3	3	3	3	4	3	3	4	4	4	4	4	4	4	4	4	4	5	4	4	4	5	4	5	3	4
936	43	1	32	1	1	2	2	1	1	5	3	2	32	1	1	3	5	1	4	3	4	5	3	2	3	3	4	4	2	4	2	4	4	2	4	5	4	5	4	2	4	3	3	3	5	3	5	3	3
939	8	1	32	1	1	5	1	5	6	5	1	1	18	1	4	4	3	4	4	4	4	4	4	4	4	4	4	3	1	3	3	4	5	5	3	3	3	4	4	4	4	3	4	3	5	4	3	3	4
946	53	1	31	1	1	3	2	1	2	2	5	2	28	1	2	4	5	1	3	3	4	4	3	4	3	3	4	3	2	3	2	3	4	2	3	4	4	4	5	3	2	3	3	4	3	3	4	4	3
948	47	1	35	1	2	1	2	1	1	7	2	1	25	2	1	3	5	1	5	5	5	5	1	2	1	4	3	4	1	2	1	4	5	4	4	4	4	4	4	1	1	4	3	4	4	4	4	4	2
977	15	1	24	1	1	2	2	2	2	3	4	2	15	1	1	1	5	3	4	4	5	5	1	2	4	5	5	5	2	3	3	5	4	4	5	5	5	5	5	2	2	3	5	5	5	5	5	5	5
995	28	1	32	1	1	2	2	5	2	5	5	2	30	1	1	3	3	1	2	2	3	3	3	4	1	3	4	3	1	1	1	4	4	3	2	3	4	3	1	3	1	4	1	2	3	3	3	3	3
999	23	1	39	1	6	5	1	5	6	4	1	1	33	2	2	3	5	1	5	3	4	5	2	2	1	3	5	4	1	5	1	5	3	4	5	5	4	5	5	3	4	1	1	4	5	5	4	4	5
1000	21	1	25	1	1	2	2	2	6	3	2	1	17	1	3	2	5	3	5	4	5	3	2	2	3	4	4	2	2	2	2	4	3	2	3	4	2	5	5	2	4	3	2	3	4	5	4	4	1
1009	47	1	33	1	2	1	2	5	7	5	2	2	18	2	2	2	5	2	4	3	4	3	1	3	2	4	3	4	2	4	3	4	2	2	4	4	2	5	4	2	3	2	3	4	4	2	4	4	1
1014	28	1	28	1	1	2	2	5	2	3	2	2	13	2	4	2	4	1	4	4	4	3	2	3	1	4	3	2	2	1	1	4	3	2	1	3	2	4	3	1	1	2	1	2	2	2	2	4	2
1018	31	1	27	1	1	2	2	5	3	5	1	2	28	2	3	4	4	1	4	3	5	3	3	3	1	3	2	2	1	1	1	4	3	2	4	4	4	4	3	2	4	3	3	3	3	2	3	3	3
1024	25	1	29	1	1	2	2	5	2	5	3	2	31	1	2	4	2	2	2	1	2	2	4	4	2	2	4	2	2	1	2	3	5	4	2	3	4	3	3	4	2	4	2	4	3	4	2	2	3
1037	17	1	29	1	1	2	2	1	2	5	6	2	28	2	2	2	5	1	4	2	5	3	4	4	1	3	4	4	1	3	1	2	5	1	4	4	5	5	5	4	5	3	4	5	5	4	4	2	5
1041	44	1	33	1	1	2	1	5	3	1	1	1	26	2	4	1	5	1	2	3	3	2	3	3	1	3	3	2	1	1	1	3	3	1	1	4	3	5	2	3	1	3	1	2	2	1	1	3	3
1067	18	1	32	1	1	2	2	5	1	3	5	2	22	2	2	1	3	1	3	2	3	4	4	4	2	2	2	3	2	2	2	2	4	2	2	3	3	3	3	4	2	3	3	2	4	3	3	2	3
1072	18	1	36	1	1	1	2	1	1	7	5	2	36	1	1	3	5	2	5	4	5	5	2	1	2	3	2	5	3	5	2	4	2	2	5	5	2	5	5	1	2	2	4	5	4	2	4	3	3
1078	15	1	34	1	1	3	2	1	1	7	5	2	28	1	1	2	4	4	4	3	4	4	4	4	4	4	3	3	3	2	2	3	3	3	3	3	3	3	3	3	3	3	3	3	3	3	3	3	3
1091	41	1	32	1	1	2	2	5	1	5	6	2	23	1	2	2	4	1	3	4	5	4	4	3	3	3	3	4	3	4	3	3	3	3	4	4	3	4	4	4	3	3	3	4	4	4	4	4	4
1115	22	1	31	1	1	2	2	5	2	3	2	2	27	1	3	3	3	3	3	3	3	4	4	4	5	2	5	2	2	2	3	3	4	4	2	2	3	2	3	5	5	4	3	3	3	4	3	2	5
1120	24	1	36	1	4	4	1	1	7	2	1	2	30	1	3	2	4	1	3	2	4	3	3	2	1	2	3	3	1	1	1	3	3	1	1	2	3	3	4	3	3	4	1	1	3	1	3	3	3
1141	22	1	24	1	1	1	2	1	2	2	4	1	20	2	1	3	5	1	1	5	5	1	1	2	1	5	2	1	1	1	1	5	1	1	1	3	5	5	1	1	1	5	1	1	1	4	1	5	1
1154	21	1	39	1	1	2	2	5	1	2	5	2	34	1	3	3	5	2	5	3	5	5	3	4	5	5	5	5	2	3	2	5	5	5	5	5	5	5	5	4	4	3	4	3	4	3	4	4	4
1171	109	1	28	1	2	1	2	5	8	2	1	2	24	1	3	3	5	5	5	5	5	5	5	5	5	5	5	5	5	5	5	5	5	5	5	5	5	5	5	5	5	5	5	5	5	5	5	5	5
1175	40	1	37	1	1	3	2	5	2	3	4	2	34	1	2	3	4	2	3	3	3	5	4	3	2	2	4	2	1	1	1	2	3	2	2	3	3	3	3	5	3	2	2	1	5	2	5	2	4
1198	63	1	35	1	1	3	2	5	1	5	4	2	24	1	2	1	3	2	3	3	3	3	4	3	3	2	3	1	1	1	1	2	3	3	1	1	3	3	3	3	3	3	2	3	1	3	1	3	4
1200	30	1	36	1	1	2	1	5	6	5	3	2	36	1	2	3	5	1	3	3	5	3	3	3	2	4	3	4	2	2	1	4	2	3	1	5	3	5	1	3	1	2	1	4	2	2	1	3	3
1217	42	1	31	1	2	1	2	1	7	5	2	1	28	1	3	1	4	1	1	3	4	3	3	4	4	4	4	3	1	1	1	3	4	4	3	4	3	3	2	2	4	2	2	1	3	2	2	3	3
1219	27	1	35	1	1	3	2	5	1	5	5	2	34	2	4	4	3	2	2	3	3	3	4	4	4	3	3	3	2	3	2	2	2	4	4	3	3	3	4	4	3	3	3	3	2	3	3	2	3
1233	#NULL!	1	37	1	1	2	2	2	2	5	6	2	22	1	3	1	4	2	4	3	4	5	2	3	4	4	4	3	2	3	2	4	3	2	2	2	3	4	3	2	3	3	2	3	4	3	4	4	2
1234	20	1	30	1	1	2	2	5	2	2	2	2	33	1	2	3	4	2	3	2	3	3	3	3	4	3	3	2	2	2	2	2	3	2	2	3	3	3	3	2	2	3	3	3	3	4	4	2	4
1237	27	1	27	1	1	3	2	5	1	4	2	2	35	2	2	4	4	2	3	2	5	3	3	3	2	3	2	5	2	2	2	4	3	3	5	4	2	3	3	2	2	3	2	4	2	2	3	3	3
1246	36	1	26	1	1	3	2	1	1	3	4	1	12	1	1	4	5	1	4	3	4	4	4	3	1	2	4	3	3	1	1	4	5	4	2	2	3	3	3	4	2	4	2	1	4	3	5	2	1
1250	72	1	33	1	1	3	2	5	1	1	6	2	20	2	1	4	4	4	4	4	4	5	5	4	5	4	5	3	1	1	1	3	5	5	4	4	5	4	4	5	5	5	4	3	4	4	4	4	4
1254	18	1	38	1	1	2	2	5	4	5	4	2	26	2	4	1	4	3	4	4	5	4	3	3	3	4	4	4	2	2	3	4	4	3	3	5	4	4	3	2	3	3	4	4	3	4	3	5	2
1255	23	1	30	1	1	2	2	5	1	5	4	2	12	1	2	3	5	2	5	4	5	4	3	3	3	3	3	4	2	4	2	2	1	3	5	5	2	5	4	3	2	2	3	5	3	2	3	3	3
1256	31	1	34	1	2	2	1	4	7	5	4	2	29	2	1	2	4	1	3	3	5	3	5	3	2	2	3	1	1	2	1	4	5	2	1	4	5	4	3	2	2	3	1	2	1	2	1	2	2
1263	121	1	33	1	1	2	2	5	1	3	1	2	36	1	2	3	5	1	3	2	4	3	1	4	1	4	3	3	1	1	1	5	4	3	2	4	3	5	1	1	1	3	1	1	1	2	1	5	2
1264	18	1	28	1	1	2	2	5	1	5	3	2	36	1	1	3	5	2	5	5	5	5	3	2	2	4	4	4	2	4	2	3	2	1	4	4	4	5	5	3	2	2	4	4	5	2	5	4	3
1267	23	1	35	1	1	2	2	1	1	2	2	1	12	1	4	3	5	1	5	5	5	4	1	2	1	5	1	1	1	3	1	5	2	1	3	1	2	5	1	1	1	1	1	1	1	1	4	5	1
1275	34	1	24	1	1	6	1	2	1	4	2	2	24	1	1	2	4	3	4	2	4	4	4	4	2	4	4	4	2	3	2	3	3	3	3	3	4	4	4	2	3	3	3	3	3	3	3	3	3
1278	25	1	30	1	1	3	2	5	2	6	4	2	13	2	1	3	3	1	3	3	3	3	5	4	3	2	3	2	2	1	2	3	3	3	2	3	3	3	3	2	2	3	1	3	1	2	2	3	3
1285	95	1	22	1	6	2	1	5	6	2	1	1	36	1	1	4	5	1	5	3	5	5	4	4	2	4	5	2	1	1	1	5	2	4	1	5	3	4	3	1	1	3	1	1	5	2	3	3	2
1287	21	1	30	1	1	2	2	5	2	5	3	2	12	2	2	4	4	2	4	4	5	4	2	3	3	4	4	4	2	2	2	4	3	2	3	5	3	4	4	2	2	2	3	4	3	3	3	4	2
1295	20	1	30	1	1	2	2	5	2	3	2	2	28	2	2	4	5	2	4	2	4	5	4	4	2	2	4	4	2	3	2	3	3	3	3	4	3	4	3	3	2	3	4	4	5	4	5	2	4
1303	30	1	31	1	6	1	1	1	6	2	2	1	31	1	2	3	5	3	5	3	5	5	3	3	3	3	4	3	2	2	2	3	2	2	4	5	3	5	5	3	3	2	3	3	4	2	4	3	3
1309	66	1	33	1	1	3	2	2	2	4	3	2	33	1	2	2	4	2	3	2	5	3	3	3	4	3	3	2	1	2	1	4	3	2	3	4	2	4	4	2	4	2	2	2	3	2	3	3	2
1330	24	1	34	1	1	5	2	5	6	3	2	1	20	1	2	1	5	3	5	5	5	3	2	2	2	4	2	3	2	3	2	4	2	1	4	5	2	5	4	2	2	2	2	4	2	2	2	4	2
1334	33	1	23	1	2	1	2	5	7	4	2	1	12	1	2	2	5	2	3	2	5	4	1	5	2	5	1	4	4	1	1	5	3	3	2	5	2	5	5	1	2	2	3	1	4	1	4	4	1
1345	38	1	37	1	1	2	1	1	1	4	2	1	26	2	2	3	4	1	4	4	4	3	3	3	2	3	2	3	2	3	2	4	3	3	3	3	4	4	3	3	2	3	1	3	3	4	3	3	3
1356	78	1	43	1	4	1	2	2	7	2	2	2	23	1	1	1	5	1	3	3	3	3	1	3	1	3	3	2	3	1	1	5	1	1	2	5	1	5	1	1	3	2	1	3	1	1	3	4	1
1362	45	1	27	1	1	5	2	5	3	2	7	2	26	2	3	1	5	1	4	4	2	3	2	2	3	4	3	4	1	3	1	4	3	2	3	3	2	4	4	1	3	2	3	4	3	1	2	3	3
1400	23	1	29	1	1	2	2	4	2	7	3	2	26	2	1	1	5	2	4	3	5	3	3	2	3	3	3	3	2	3	1	4	2	2	4	4	2	5	3	2	3	2	3	3	3	2	3	3	2
1458	25	1	25	1	2	1	2	2	7	3	1	1	14	2	3	1	5	1	5	4	4	4	2	2	2	5	4	4	1	4	1	5	3	2	3	4	3	5	3	2	2	3	3	4	4	3	4	3	3
1461	33	1	23	1	1	2	2	5	2	2	1	1	23	1	1	3	4	1	3	5	4	5	3	2	4	3	4	2	1	2	1	5	5	2	2	3	5	3	4	3	3	5	4	4	5	4	5	4	3
1470	18	1	29	1	1	2	2	2	2	5	5	2	12	2	2	2	4	2	4	4	4	3	3	2	3	4	3	3	2	2	2	3	3	3	2	3	3	4	4	3	3	3	3	4	2	3	4	4	2
1475	21	1	41	1	1	2	2	3	3	7	6	2	12	2	1	3	5	2	5	5	5	3	2	2	1	5	4	5	1	5	1	5	1	1	3	5	1	5	2	1	1	1	1	5	3	2	3	5	1
1478	19	1	23	1	1	2	2	1	1	6	3	2	29	2	2	2	4	5	4	4	5	5	3	2	3	5	5	4	3	4	5	5	5	4	3	5	3	4	5	3	3	3	5	4	4	3	5	5	2
1480	32	1	35	1	1	2	2	1	1	7	6	2	31	2	1	4	5	3	5	3	5	3	2	3	3	3	1	5	2	5	5	5	3	3	4	4	2	5	3	3	2	2	4	5	2	1	2	3	2
1498	27	1	28	1	1	2	2	5	1	5	2	1	19	2	4	1	5	3	4	3	4	4	2	3	3	4	4	4	3	4	3	4	3	3	4	4	3	4	4	2	3	3	4	3	4	3	4	4	2
1502	52	1	22	1	1	2	1	5	2	3	3	1	30	1	2	3	5	2	5	5	5	5	4	2	4	3	4	4	3	2	2	3	2	2	5	5	2	5	5	2	2	2	3	3	4	2	5	3	2
1508	38	1	23	1	1	1	2	1	1	4	3	2	24	1	1	3	5	3	4	5	5	5	5	2	3	5	3	5	2	3	1	4	4	2	5	5	2	5	5	1	2	2	3	1	4	1	3	3	1
1515	39	1	28	1	1	3	2	3	4	5	6	2	31	2	4	4	5	1	5	3	5	4	2	3	1	5	3	4	1	1	1	5	3	2	4	4	3	5	3	1	1	3	3	3	4	3	4	5	3
1520	86	1	37	1	1	2	2	1	1	7	6	2	33	1	3	4	4	2	3	3	4	4	3	3	4	2	4	4	2	3	2	3	3	3	3	4	3	4	4	2	4	2	4	3	2	3	2	2	3
1532	40	1	34	1	1	2	2	5	2	3	3	2	30	2	1	1	4	2	3	3	4	5	2	3	3	3	4	3	2	3	2	5	4	3	2	4	3	4	3	2	3	3	3	3	5	2	5	4	2
1543	27	1	23	1	1	2	2	5	2	3	2	1	17	2	2	3	5	1	3	4	5	3	3	2	4	3	4	3	2	4	2	5	4	2	4	5	4	5	5	2	4	4	5	4	2	2	2	3	1
1547	#NULL!	1	30	1	1	2	2	5	2	6	3	2	17	1	1	1	4	4	3	3	4	4	3	3	3	3	3	3	2	2	2	4	3	3	3	3	3	3	3	2	3	3	3	3	2	2	2	3	3
1554	14	1	31	1	1	1	2	1	2	7	5	2	22	1	1	3	5	1	5	4	5	5	3	2	2	4	4	5	1	5	2	5	2	1	5	5	2	5	4	2	2	2	4	4	5	2	5	4	2
1562	21	1	31	1	1	5	2	2	5	6	2	2	15	1	2	2	4	2	3	3	4	5	4	3	3	2	3	4	2	2	2	3	3	2	3	4	3	4	3	3	2	2	3	3	4	3	4	2	4
1569	17	1	28	1	1	2	2	1	2	3	3	2	23	1	2	3	4	2	3	2	4	4	2	3	2	4	4	3	2	3	1	4	3	3	2	3	3	4	3	3	2	3	2	3	4	3	4	3	2
1570	35	1	22	1	1	2	2	5	1	2	2	1	20	1	1	3	5	1	5	1	5	3	1	5	1	5	3	3	1	1	1	5	5	5	1	3	3	4	4	1	1	3	1	1	1	1	1	5	2
1572	23	1	37	1	1	2	2	5	1	4	2	2	29	1	3	3	5	2	5	4	5	5	4	3	3	3	5	3	2	1	1	3	3	2	3	3	2	5	5	3	2	3	2	1	5	3	4	3	3
1573	44	1	30	1	1	2	2	1	6	3	4	2	12	2	2	4	5	1	4	4	5	3	2	2	2	4	3	3	2	3	2	4	3	3	3	4	3	4	3	2	2	3	2	3	2	2	3	4	2
1574	29	1	27	1	2	2	2	1	2	2	2	2	36	1	1	3	4	4	4	2	4	4	4	4	4	2	4	3	2	1	2	3	3	5	3	3	3	3	3	3	4	3	3	3	5	4	5	4	4
1589	48	1	34	1	1	2	2	2	2	5	5	2	24	1	2	1	4	1	3	2	3	5	5	4	1	1	1	4	1	2	1	3	5	5	2	2	4	2	1	4	1	4	2	1	5	5	5	2	5
1594	63	1	25	1	2	2	2	1	1	3	1	1	35	1	1	3	3	2	2	2	2	4	3	3	3	3	3	3	2	1	1	2	4	3	3	3	4	3	4	3	2	3	3	4	4	2	4	2	4
1597	45	1	31	1	1	2	2	5	6	5	2	2	31	1	2	3	5	1	5	3	5	2	1	3	1	4	5	3	1	3	1	5	1	1	3	5	1	5	5	1	1	3	1	1	3	4	4	5	1
1601	20	1	27	1	1	2	2	5	1	5	2	2	35	2	1	3	5	1	4	3	5	5	3	4	1	3	1	5	1	2	1	4	5	4	4	5	5	5	5	4	1	3	1	1	4	2	4	1	5
1602	24	1	27	1	1	2	2	5	2	3	2	1	31	2	2	4	4	1	4	3	5	5	2	3	4	5	5	4	2	3	2	5	4	4	4	5	4	5	5	2	4	3	5	5	5	2	5	5	3
1617	17	1	42	1	1	2	2	2	3	3	2	1	33	1	1	3	5	1	3	4	4	5	1	3	3	5	3	3	3	1	1	5	2	4	3	3	3	5	1	1	1	2	2	2	3	2	2	5	1
1621	31	1	28	1	1	6	2	5	8	5	7	2	29	1	1	3	3	1	1	2	4	3	5	5	5	3	4	1	1	1	1	3	5	5	2	4	5	4	4	5	5	5	3	1	1	1	1	3	4
1626	18	1	30	1	1	2	2	5	1	5	6	2	12	2	1	3	5	2	5	4	5	5	1	1	3	5	4	4	3	3	3	5	3	4	5	5	3	5	3	2	3	2	3	3	5	3	3	3	3
1643	15	1	42	1	1	2	2	1	1	5	5	2	26	2	1	1	5	2	3	3	5	5	2	3	4	5	3	3	3	2	3	4	4	2	4	4	4	5	4	3	3	3	4	2	4	4	5	5	3
1646	79	1	33	1	1	3	2	5	1	6	4	2	30	2	1	2	3	1	1	3	2	1	4	4	3	2	2	2	1	3	2	3	3	4	4	2	4	1	4	4	2	3	5	1	1	2	1	1	2
1663	30	1	29	1	1	2	2	5	1	6	2	1	19	1	1	3	4	1	4	2	4	3	3	4	2	3	3	2	1	2	1	3	3	3	2	4	3	4	3	2	2	3	1	3	2	2	2	3	4
1668	44	1	25	1	1	2	1	5	2	2	4	1	14	2	4	4	4	1	4	3	3	2	2	3	1	3	1	1	1	1	1	3	3	3	1	3	3	4	1	2	1	2	1	1	1	1	1	3	1
1671	90	1	34	1	1	1	2	1	2	3	4	2	21	1	4	3	4	2	4	4	4	5	3	2	2	3	3	4	2	2	2	5	4	1	2	4	4	5	4	2	2	3	2	2	4	3	4	3	3
1682	33	1	21	1	1	2	2	5	2	3	1	1	12	1	1	3	4	1	4	5	5	4	3	2	2	4	2	3	2	3	2	5	2	2	3	4	2	5	2	1	2	2	2	2	4	2	4	5	1
1690	15	1	35	1	1	2	2	5	1	7	7	2	12	1	2	2	4	1	4	4	4	3	3	2	2	3	3	2	3	2	2	3	3	2	2	4	2	4	4	3	3	2	2	2	2	3	2	3	2
1698	29	1	21	1	1	2	2	5	2	2	5	2	25	2	2	3	5	1	3	5	5	4	2	1	1	4	4	2	1	1	1	5	3	1	1	5	4	5	4	1	1	3	2	3	4	4	4	4	2
1707	19	1	31	1	1	5	2	5	2	2	2	2	28	1	2	2	5	3	5	4	5	5	3	2	3	4	3	5	2	5	3	4	4	2	5	5	3	5	5	3	3	2	5	5	5	3	5	3	2
1720	30	1	32	1	1	3	2	5	2	5	3	2	24	2	1	2	5	1	4	3	5	5	4	2	1	2	3	3	1	3	1	4	3	1	1	3	3	5	4	2	3	2	1	3	2	2	2	2	3
1722	#NULL!	1	29	1	1	2	2	4	1	4	3	2	14	1	3	4	4	2	3	2	4	3	3	3	4	3	4	3	2	2	2	4	4	3	2	4	3	4	4	3	4	4	3	3	2	3	2	3	3
1733	28	1	27	1	5	6	1	1	2	5	3	2	32	1	2	4	3	2	3	2	3	4	3	4	2	3	4	2	2	2	2	2	3	3	2	3	3	3	3	4	3	4	3	4	5	4	4	4	4
1736	99	1	25	1	2	2	2	5	7	3	2	2	24	1	2	1	4	1	3	2	3	4	4	3	4	2	5	3	1	1	2	2	5	3	2	4	4	4	2	4	5	4	2	3	4	5	4	2	3
1737	25	1	28	1	2	1	2	2	7	3	1	1	19	2	2	3	5	1	5	1	5	5	1	1	1	5	5	5	1	1	1	5	3	5	5	5	5	5	5	1	1	5	1	1	5	1	5	3	1
1749	27	1	24	1	6	6	1	5	6	1	1	2	25	2	2	1	5	2	5	5	5	5	3	1	2	3	3	3	2	3	2	3	2	2	3	4	2	5	4	2	2	2	3	4	4	3	4	3	2
1758	31	1	24	1	1	2	2	5	2	2	2	1	13	2	1	3	5	1	5	5	5	4	1	1	1	5	1	4	1	1	1	5	1	1	5	5	1	5	5	1	1	1	1	1	5	1	5	5	1
1759	16	1	26	1	1	2	2	2	2	3	3	2	28	1	2	3	5	1	5	3	5	4	1	3	1	5	2	3	1	2	1	5	2	2	2	5	2	5	2	1	1	1	3	4	4	2	3	5	1
1760	69	1	27	1	1	2	2	5	1	5	3	1	23	1	2	4	4	1	4	3	5	4	2	3	1	5	3	3	1	1	1	5	3	2	5	5	3	5	4	2	3	3	3	3	4	3	4	5	2
1775	30	1	27	1	1	2	2	5	1	5	4	2	27	2	2	4	4	2	3	2	3	3	2	5	2	3	4	3	2	2	2	3	3	3	3	4	3	3	4	3	2	2	3	3	3	3	3	3	2
1777	62	1	32	1	1	3	2	5	1	5	5	2	15	1	1	4	3	1	2	3	3	4	3	4	1	3	3	2	2	1	1	3	4	3	2	3	3	3	4	4	3	4	1	1	3	3	4	4	3
1790	42	1	35	1	1	2	2	1	1	7	4	1	27	1	4	2	4	1	3	2	3	5	5	5	1	1	4	3	1	1	1	3	5	4	1	2	3	3	3	5	4	2	5	3	5	5	5	1	4
1836	29	1	30	1	1	2	2	4	4	3	2	2	23	2	1	3	5	2	5	5	5	5	1	4	2	5	2	5	3	5	3	5	1	1	5	5	2	5	5	1	2	2	4	4	4	1	3	5	1
1837	56	1	23	1	1	2	1	5	6	2	1	1	22	2	2	3	5	1	3	3	4	5	1	3	1	5	3	5	1	3	1	5	1	3	3	5	1	5	4	1	1	1	1	2	4	3	4	2	2
1839	40	1	30	1	1	2	2	5	6	3	3	2	26	1	4	3	3	1	2	3	4	5	4	3	4	3	3	2	1	1	1	2	5	3	1	3	3	3	3	5	1	3	2	2	5	3	5	2	4
1845	18	1	37	1	1	2	2	5	6	7	3	2	30	1	2	2	5	1	5	5	5	5	1	1	1	5	1	4	1	3	1	5	1	1	5	5	1	5	5	1	1	1	1	4	2	1	4	5	1
1850	23	1	27	1	1	2	2	5	2	3	5	2	34	1	2	4	3	1	3	1	3	4	4	3	3	2	3	2	1	1	1	4	4	2	3	2	4	4	4	4	3	3	3	2	5	5	5	3	3
1854	41	1	27	1	2	2	2	5	6	2	1	1	21	1	1	4	3	1	2	2	3	3	2	3	1	4	4	2	1	1	1	5	3	2	2	3	4	3	4	3	2	4	2	2	5	5	5	5	3
1855	31	1	35	1	1	2	2	2	3	5	3	2	24	1	1	4	4	1	3	3	3	4	5	3	4	2	4	2	2	1	2	5	3	3	2	3	3	3	4	3	4	4	2	4	4	2	2	1	4
1861	19	1	23	1	6	2	2	5	2	3	7	1	28	2	2	3	4	1	3	3	3	3	3	3	4	3	4	3	1	2	2	4	3	3	3	3	3	4	4	2	5	3	3	4	4	4	4	3	3
1865	29	1	34	1	1	2	1	5	1	3	2	1	23	2	4	1	5	2	2	3	5	3	3	4	1	4	3	2	1	1	1	5	3	2	2	5	3	5	2	2	1	2	2	4	2	3	3	4	2
1874	37	1	28	1	2	2	1	5	1	5	3	1	35	2	1	3	3	1	3	2	4	3	2	4	1	4	3	2	1	1	1	4	4	3	2	2	3	4	3	2	1	3	1	2	2	3	3	4	1
1875	43	1	23	1	4	2	2	5	6	3	1	1	19	1	2	4	5	3	4	3	5	3	2	3	4	4	4	5	2	3	2	4	3	3	4	5	3	5	5	2	3	4	3	4	4	3	3	4	3
1876	21	1	34	1	1	2	2	5	1	3	3	2	22	2	3	2	5	1	5	3	5	5	1	3	1	5	5	3	1	1	1	3	4	5	4	4	4	5	5	4	1	3	3	3	5	2	5	5	1
1878	70	1	29	1	6	2	2	2	2	5	5	1	19	1	2	1	2	1	1	1	2	4	4	4	5	1	5	1	1	1	1	1	5	4	3	1	5	1	3	5	5	4	1	5	5	5	5	1	4
1883	36	1	36	1	1	3	2	5	2	7	4	2	17	2	4	4	5	2	5	5	5	5	3	2	1	4	3	4	1	1	1	5	2	3	3	5	2	5	5	1	1	2	3	4	1	3	1	4	2
1884	21	1	27	1	1	2	2	5	2	2	1	1	33	2	2	3	5	1	3	2	3	4	3	3	3	3	3	4	1	1	1	3	4	3	2	3	4	3	2	1	3	3	2	3	3	3	3	3	3
1887	15	1	47	1	1	2	2	5	2	3	6	2	16	2	2	3	5	1	5	5	5	3	1	3	3	5	3	3	1	3	1	5	2	3	4	4	4	4	4	2	1	1	2	5	3	2	3	1	1
1893	22	1	25	1	1	2	2	1	2	3	4	2	20	1	1	3	4	1	3	3	4	5	3	3	3	4	5	3	1	1	1	5	4	3	2	3	4	4	4	2	2	4	1	1	5	4	5	3	3
1895	29	1	28	1	1	1	2	5	2	4	5	1	12	2	3	1	5	1	5	4	5	3	2	2	4	4	5	4	1	5	1	5	2	5	4	4	3	4	3	2	1	3	4	4	3	1	3	4	3
1900	31	1	40	1	4	3	2	1	2	5	6	2	24	1	1	4	4	2	4	3	4	4	3	3	4	3	4	3	2	2	2	3	3	2	4	4	3	4	3	3	4	3	2	3	2	4	2	3	3
1920	56	1	30	1	1	2	2	5	6	2	1	1	23	1	1	3	5	3	5	4	4	5	4	4	3	3	3	4	3	3	3	4	2	3	3	5	3	4	4	3	3	3	2	3	4	3	4	3	3
1930	24	1	25	1	1	3	2	5	1	3	4	1	31	1	3	4	5	1	5	5	5	5	5	4	1	4	4	5	1	5	1	4	2	3	5	5	2	5	5	2	1	3	4	4	5	2	4	3	3
1935	44	1	36	1	1	5	1	5	6	2	1	2	34	1	2	1	5	1	5	3	5	5	3	3	3	4	4	5	1	1	1	5	3	3	3	4	3	5	5	5	1	3	3	2	3	3	3	4	1
1939	23	1	26	1	2	1	2	1	7	5	3	2	22	1	1	2	5	1	5	3	4	5	5	3	5	2	5	2	1	1	1	3	2	1	2	3	2	4	3	1	5	1	1	3	5	1	4	3	3
1948	34	1	33	1	1	2	2	1	2	5	5	2	31	2	3	4	3	2	3	2	4	4	4	4	3	3	4	4	2	3	2	4	4	4	4	4	4	4	4	4	4	3	2	4	3	4	3	2	4
1962	27	1	33	1	1	2	2	5	1	5	5	2	20	1	2	1	4	2	3	3	4	4	3	3	4	4	4	3	2	3	3	4	3	1	3	4	3	4	4	3	4	2	3	3	4	2	4	5	2
1975	23	1	29	1	1	2	2	5	2	7	3	2	30	1	2	2	3	1	2	3	3	3	3	3	1	2	2	1	1	1	1	2	4	3	1	2	4	3	1	4	1	4	1	1	3	2	3	2	3
1976	49	1	24	1	6	2	2	5	2	3	3	2	35	1	2	3	5	2	4	2	4	4	1	4	1	4	3	2	1	2	1	5	2	2	2	4	2	4	3	1	2	3	1	3	2	2	2	4	2
1978	19	1	39	1	1	6	3	2	2	5	6	2	12	1	2	1	5	2	5	3	5	4	5	3	2	2	2	3	2	4	2	4	3	4	4	4	4	5	2	2	2	2	2	5	4	4	3	3	2
1981	53	1	32	1	6	2	2	1	6	5	3	2	27	2	1	1	5	1	3	3	4	3	2	3	3	4	3	3	2	2	2	5	5	3	3	4	4	4	3	2	3	3	2	3	3	2	3	3	2
2017	41	1	41	1	1	2	2	5	1	3	2	1	32	1	3	1	3	1	3	3	3	3	4	2	4	2	4	2	1	1	1	3	3	2	3	3	3	3	3	2	4	3	3	2	4	3	4	2	3
2026	26	1	21	1	2	2	2	5	1	3	2	1	22	2	2	2	3	2	3	3	4	5	4	3	5	2	4	3	2	1	1	3	4	3	2	3	4	3	5	3	5	4	3	1	5	5	5	3	4
2031	26	1	29	1	1	2	2	6	2	5	6	2	18	2	1	3	3	2	3	2	3	4	4	4	2	2	1	3	1	2	1	2	3	3	2	3	3	3	2	4	1	3	1	3	3	4	4	2	4
2073	22	1	26	1	1	2	2	5	2	4	3	2	32	2	2	3	4	2	4	3	3	5	3	3	4	2	3	3	2	3	2	3	4	3	3	4	3	4	4	3	4	3	4	4	4	4	4	3	3
2080	34	1	21	1	6	2	2	2	2	2	1	1	16	2	1	3	3	2	3	3	4	5	4	5	1	3	5	3	1	3	1	3	4	4	3	3	4	3	4	4	5	3	4	3	5	4	5	3	3
2083	34	1	47	1	1	2	1	5	1	5	4	1	36	1	1	3	4	3	2	3	4	3	3	3	3	3	3	3	2	1	2	3	3	3	2	3	3	3	3	3	3	3	3	2	3	3	2	3	3
2086	32	1	38	1	6	2	1	2	3	6	4	2	12	2	4	3	5	1	4	4	5	4	1	2	4	5	3	4	2	2	1	5	4	1	4	5	3	5	4	1	4	4	3	3	2	3	2	5	1
2092	40	1	35	1	1	3	2	5	1	7	5	2	22	2	1	4	4	2	3	3	3	2	4	3	4	2	4	3	2	2	2	4	4	4	4	3	4	3	4	3	4	4	3	4	4	4	4	2	4
2096	41	1	30	1	6	2	2	5	1	2	2	1	27	1	1	1	5	1	4	3	5	3	2	3	2	5	3	2	1	3	1	5	3	3	4	4	3	5	5	2	3	3	3	3	3	4	4	4	2
2098	12	1	46	1	1	5	1	1	2	7	6	2	35	1	2	2	4	3	4	4	4	4	3	2	3	3	3	3	2	3	2	3	2	2	3	3	2	4	4	2	3	3	4	4	3	3	3	3	2
2147	17	1	34	1	1	2	2	5	2	4	1	1	19	1	2	3	4	2	3	4	4	4	3	4	5	3	4	3	2	2	2	3	3	2	2	3	4	4	4	2	2	4	5	3	4	4	5	3	3
2152	48	1	27	1	1	2	2	5	1	2	2	1	27	1	2	3	4	1	3	3	4	3	2	3	4	4	3	3	2	2	2	3	3	2	4	4	3	4	4	2	4	3	3	3	4	4	4	4	2
2178	101	1	34	1	1	2	2	2	2	5	5	2	24	1	3	2	5	1	4	4	5	5	3	3	3	4	2	4	2	3	3	4	5	5	3	3	5	5	5	4	4	5	3	5	5	4	5	4	4
2191	24	1	25	1	1	2	2	2	1	5	3	2	19	1	2	4	4	2	5	3	4	4	3	3	4	3	3	4	3	5	3	4	3	3	4	4	2	4	2	2	3	3	4	4	4	3	4	3	2
2193	40	1	31	1	1	2	2	5	2	3	2	1	36	2	2	1	4	1	4	2	4	4	5	3	3	1	3	4	1	3	1	3	4	4	3	2	3	4	1	3	2	3	4	4	4	4	4	1	4
2195	8	1	32	1	1	2	1	1	1	6	4	2	26	1	6	2	5	3	3	2	5	5	5	5	3	3	4	4	3	3	3	3	4	4	4	4	4	4	4	4	4	4	3	3	4	5	4	4	4
827	27	1	31	1	1	5	2	5	1	2	3	1	35	1	4	3	5	1	4	4	5	4	2	2	3	4	4	3	2	3	2	5	3	3	3	4	3	5	4	2	3	2	3	3	3	4	3	5	2
927	32	1	35	1	1	2	2	2	2	5	4	2	35	2	4	2	4	1	3	3	4	4	2	3	3	3	3	3	3	2	1	4	3	1	1	3	3	3	3	2	3	3	2	1	2	3	3	5	1
1628	21	1	33	1	1	2	2	5	2	3	3	2	21	1	4	3	3	2	2	2	3	4	3	3	2	2	3	2	2	1	1	2	4	2	2	3	4	3	3	2	2	4	2	2	4	3	4	2	3
124	50	1	37	1	1	1	2	2	2	5	5	2	32	1	3	3	4	1	4	2	3	5	4	4	2	2	2	2	1	2	3	2	4	4	2	3	3	4	2	4	3	3	3	1	5	4	4	2	4
144	10	1	42	1	1	3	2	1	6	7	6	2	28	1	2	1	4	3	4	4	4	4	2	2	2	4	3	5	2	2	2	3	3	3	4	4	4	4	2	1	2	2	2	2	2	3	3	2	2
186	26	1	60	1	4	2	1	2	7	3	2	2	22	2	2	3	5	2	3	3	4	4	4	3	3	3	4	2	3	3	3	2	2	2	2	2	2	3	3	4	3	4	2	4	3	4	4	3	4
205	25	1	26	1	1	2	2	5	2	5	2	1	30	2	1	2	3	2	2	2	3	3	3	5	4	2	4	2	2	1	2	2	5	3	2	3	3	3	3	4	4	5	2	1	3	4	2	2	4
253	12	1	30	1	2	1	1	1	8	3	2	1	18	1	2	1	5	1	5	4	5	5	1	1	1	5	1	2	1	2	1	5	5	2	5	5	2	5	1	1	1	1	1	2	2	2	3	5	1
264	51	1	31	1	1	2	2	1	1	2	4	2	16	2	2	3	5	3	5	3	4	3	2	3	3	4	4	3	3	2	2	4	3	2	3	3	3	5	4	2	3	2	2	3	3	2	3	4	2
290	22	1	27	1	1	1	1	2	2	5	3	1	13	2	3	3	4	2	4	3	3	4	5	2	1	3	2	4	2	3	2	3	2	3	3	4	3	4	5	1	1	3	2	2	4	2	4	4	4
294	25	1	29	1	1	2	2	5	1	6	2	1	19	1	1	3	5	1	4	3	5	4	4	3	2	3	3	3	2	3	2	3	3	3	2	5	3	4	4	3	3	3	2	3	2	2	2	3	4
322	32	1	30	1	1	2	2	5	3	4	1	1	22	1	3	4	5	1	4	4	5	3	2	1	2	5	3	5	2	3	2	5	5	2	4	5	5	5	5	3	2	3	3	3	3	3	4	4	3
329	27	1	26	1	1	2	2	5	2	5	2	2	31	1	2	2	4	1	4	3	3	3	2	3	2	3	1	2	1	3	1	4	3	3	2	2	2	4	3	2	2	3	2	4	3	2	3	3	2
420	19	1	33	1	1	2	2	5	1	5	5	2	13	1	2	3	4	1	4	4	4	3	3	2	1	3	3	2	1	2	1	3	3	2	4	4	3	4	4	3	4	3	3	3	3	4	4	3	3
442	23	1	33	1	1	2	2	5	2	2	4	1	21	2	6	1	5	1	4	3	5	3	2	3	1	4	3	3	1	4	1	5	3	3	4	4	4	4	4	2	1	2	3	4	4	3	3	4	1
444	148	1	30	1	2	2	1	5	2	4	3	1	21	2	3	3	5	2	4	4	4	5	1	3	2	5	4	3	2	2	2	5	2	2	2	4	2	4	2	1	3	3	2	3	4	3	4	1	1
522	29	1	36	1	1	2	1	5	3	5	2	1	20	1	2	1	4	2	4	3	4	5	3	4	4	4	3	3	2	2	2	4	3	3	4	4	2	4	4	3	3	2	2	3	5	3	5	4	3
547	25	1	24	1	1	2	2	5	2	3	3	2	21	1	4	2	5	1	4	4	4	5	1	3	2	3	2	1	1	2	1	5	1	2	2	5	2	5	2	2	2	2	1	2	3	1	2	3	1
606	16	1	31	1	6	1	2	5	4	5	2	2	26	2	1	3	4	2	3	2	4	5	3	4	5	2	4	4	1	4	1	3	5	4	4	4	5	3	5	3	5	4	4	2	5	5	5	2	5
629	#NULL!	1	36	1	1	2	2	2	2	4	2	1	28	1	3	1	5	1	4	3	4	3	3	3	1	4	3	3	1	1	1	5	3	3	4	4	3	5	3	1	1	3	1	3	2	2	1	4	2
640	46	1	29	1	1	2	2	1	1	5	4	2	13	1	3	3	4	2	4	2	4	3	2	3	3	4	3	3	3	2	3	4	3	2	3	4	3	5	3	2	3	3	2	3	2	3	2	4	2
645	25	1	31	1	1	2	2	2	1	4	5	2	15	1	2	1	5	1	4	3	3	4	3	4	2	3	4	4	3	5	3	5	4	3	5	5	4	5	5	2	3	2	4	4	4	2	4	4	2
653	25	1	30	1	1	2	2	5	1	5	6	2	23	2	2	4	3	2	2	2	2	4	5	4	2	2	3	2	2	2	2	2	4	3	2	2	3	2	2	5	2	3	2	2	4	4	4	2	4
703	20	1	36	1	4	2	2	2	3	2	1	1	18	2	3	2	5	2	5	5	5	5	3	4	2	5	3	3	2	2	2	4	3	3	3	4	3	4	4	2	2	3	3	3	3	3	3	4	2
726	40	1	26	1	1	1	2	1	6	3	3	2	21	1	3	3	4	1	3	3	4	4	2	4	3	4	4	3	3	2	3	4	4	3	4	4	4	4	4	2	4	4	3	4	5	3	5	4	2
733	42	1	31	1	1	2	1	1	1	5	4	1	26	2	4	4	4	2	3	3	4	5	1	2	3	4	3	3	2	2	2	5	3	2	2	4	3	4	4	2	4	3	2	3	3	3	3	3	2
778	100	1	30	1	2	1	2	2	2	2	2	1	30	2	3	4	3	1	4	3	4	4	3	4	2	4	4	4	2	2	1	4	4	2	4	5	3	3	3	2	3	2	3	5	4	4	5	3	3
779	15	1	28	1	6	2	2	1	6	3	3	2	33	1	1	2	4	1	3	3	3	3	4	3	4	2	4	2	2	2	1	3	3	1	2	2	3	3	3	3	3	2	2	2	2	1	2	3	3
942	21	1	28	1	1	2	1	5	1	3	3	1	12	1	2	3	5	3	4	3	4	3	3	2	3	4	3	3	3	4	4	4	3	3	4	4	3	4	3	2	4	2	4	4	5	4	5	3	3
947	28	1	29	1	1	2	2	5	1	5	4	2	24	1	1	1	4	3	4	3	5	5	3	3	4	4	4	4	2	3	2	4	3	3	3	4	3	4	5	3	3	3	2	3	5	4	5	4	3
1001	21	1	31	1	1	2	2	1	1	5	3	2	35	2	2	2	4	2	3	2	3	4	4	5	2	3	4	3	2	2	2	3	4	4	3	3	4	4	3	4	2	4	4	3	5	4	5	3	4
1061	45	1	22	1	1	4	2	5	2	5	2	2	34	2	1	3	3	2	3	5	3	4	3	2	4	2	5	2	2	1	2	4	5	2	2	3	5	4	5	3	3	4	2	1	5	4	4	3	2
1129	28	1	29	1	1	3	2	2	1	6	3	3	20	2	3	4	3	2	2	2	3	4	4	4	4	2	4	2	2	3	2	3	4	3	2	4	3	3	3	3	3	2	3	3	4	3	4	2	4
1170	10	1	27	1	1	2	2	2	3	5	2	1	33	1	5	1	5	5	3	2	4	5	4	3	4	5	4	4	4	4	5	4	3	4	4	3	4	4	3	4	3	4	4	4	5	4	3	4	4
1196	34	1	25	1	1	1	2	5	1	3	2	1	33	1	1	3	4	1	1	2	2	5	3	4	1	3	3	1	1	2	1	3	4	5	2	3	3	3	3	4	1	4	2	2	5	1	5	2	4
1240	19	1	41	1	1	2	1	5	2	7	4	2	18	2	2	3	4	2	4	4	4	4	4	3	4	2	5	4	2	3	2	4	3	4	3	4	4	4	4	2	3	3	3	3	3	3	3	3	3
1252	136	1	32	1	1	2	1	5	1	3	5	2	30	1	2	1	4	2	5	4	5	4	2	2	2	3	4	3	2	4	2	4	3	2	3	4	2	4	2	3	2	2	2	4	3	1	2	3	2
1257	18	1	36	1	1	2	2	1	2	7	4	2	18	1	2	1	3	2	3	3	4	4	3	2	3	3	3	3	2	4	2	3	3	2	3	3	2	3	4	2	4	2	2	3	4	3	4	3	2
1271	29	1	42	1	1	2	2	1	1	4	7	2	28	2	1	3	4	1	3	2	3	5	3	4	4	3	5	2	1	3	1	3	4	3	3	3	3	3	4	4	1	3	1	3	5	3	5	3	3
1321	21	1	33	1	1	3	2	5	1	3	4	2	26	1	2	4	4	2	3	3	4	5	3	3	3	4	3	3	2	3	2	4	4	3	2	4	4	4	3	3	3	3	3	2	4	3	4	3	3
1402	25	1	36	1	1	2	2	5	2	5	2	1	19	1	3	1	5	1	4	2	4	5	1	3	2	4	3	3	2	2	2	5	2	3	3	4	3	4	3	2	2	3	3	4	5	2	5	4	3
1413	19	1	39	1	1	2	2	4	2	4	3	2	29	2	1	1	3	2	3	2	3	4	3	4	3	3	4	3	2	2	2	3	3	2	2	3	3	3	3	2	3	3	2	3	4	3	4	3	2
1428	52	1	24	1	2	1	2	1	7	5	2	1	35	2	1	3	3	1	3	2	3	4	4	4	3	2	3	3	1	3	1	2	4	4	3	2	3	3	4	4	4	3	3	4	4	3	4	2	4
1438	23	1	24	1	1	3	2	2	2	3	2	2	15	2	2	2	4	2	3	3	4	4	4	4	3	3	3	3	3	4	3	4	3	4	4	4	3	3	3	3	2	3	2	3	4	3	3	2	3
1533	13	1	26	1	1	2	2	5	1	5	3	1	20	2	1	1	4	3	4	4	4	4	4	3	3	3	3	2	2	2	2	4	4	3	2	3	3	4	4	4	4	4	4	4	3	3	3	3	3
1550	37	1	29	1	1	2	1	2	2	3	3	2	13	2	3	3	4	2	3	3	4	3	2	3	2	4	4	2	2	1	2	5	3	2	2	4	3	4	3	2	3	3	2	2	2	3	2	4	2
1598	39	1	36	1	1	2	2	5	6	2	6	2	26	2	6	2	5	1	5	5	5	3	1	1	1	4	1	3	1	4	1	5	2	1	4	5	1	5	1	1	1	1	1	3	2	1	3	5	1
1688	#NULL!	1	37	1	6	6	1	5	1	2	1	2	16	1	2	4	4	1	3	3	4	5	3	3	1	3	3	3	1	2	1	3	4	3	2	2	3	4	2	2	1	2	2	1	3	2	2	3	2
1705	23	1	25	1	1	2	2	5	2	2	3	2	14	1	2	4	5	2	4	3	5	5	3	4	4	2	4	5	2	3	2	3	3	3	4	5	4	5	5	3	4	4	4	4	5	3	5	2	4
1710	15	1	33	1	1	2	2	5	2	2	1	2	35	2	3	3	4	2	4	3	4	4	2	3	3	4	4	4	2	4	3	4	4	4	4	3	3	3	3	3	3	3	2	3	3	3	4	4	2
1729	60	1	30	1	1	2	2	2	2	5	2	1	26	2	1	1	3	2	2	3	3	4	3	3	4	3	3	2	2	2	2	3	4	2	3	3	4	3	3	4	4	4	3	2	4	5	4	3	3
1738	21	1	21	1	1	2	2	6	1	3	2	1	26	1	2	2	3	2	3	2	3	3	2	3	3	3	3	3	3	1	2	3	3	3	2	3	3	3	3	3	3	3	1	2	3	2	3	3	3
1753	63	1	39	1	1	2	2	5	1	5	6	2	31	1	3	1	4	2	4	3	4	3	2	3	4	3	4	4	2	2	1	4	3	2	4	3	2	5	4	2	4	3	3	3	2	3	2	4	1
1774	20	1	33	1	1	2	2	1	1	5	5	2	30	1	1	4	3	1	2	2	3	4	4	3	3	2	3	2	2	2	2	3	5	2	3	2	4	4	2	4	4	4	2	3	4	5	4	2	5
1795	19	1	34	1	2	2	2	2	7	3	2	1	18	2	2	2	4	1	4	4	4	3	3	2	2	3	4	3	2	2	2	4	3	2	2	3	3	4	3	2	2	3	2	2	2	3	2	3	2
1808	15	1	40	1	1	2	2	5	6	5	2	2	34	1	2	3	5	2	2	2	4	5	3	3	3	3	3	3	1	2	1	3	4	3	2	3	3	4	4	3	3	2	3	2	5	3	5	3	3
1852	54	1	27	1	1	1	2	5	6	3	1	1	23	2	3	1	5	1	3	3	5	5	3	3	1	5	4	4	1	3	3	4	4	4	4	5	4	5	4	3	4	4	4	4	5	2	5	5	3
1864	21	1	31	1	1	2	2	1	2	7	6	2	26	1	2	3	5	2	5	4	5	5	3	3	4	3	4	5	2	4	2	3	3	3	4	5	2	5	5	1	4	2	4	4	5	1	5	3	2
1922	38	1	36	1	1	2	2	1	1	3	1	1	34	2	1	3	3	1	3	2	3	4	4	4	3	2	4	3	2	2	1	2	4	4	3	3	4	3	4	4	2	4	3	4	4	3	4	2	4
1956	106	1	25	1	1	2	2	1	1	2	4	2	34	2	1	3	4	1	3	3	4	4	3	3	1	3	1	3	1	2	1	3	3	2	2	3	3	3	1	2	1	3	1	1	2	3	2	3	3
1965	22	1	25	1	1	2	2	5	4	2	3	2	19	1	2	3	4	2	3	3	3	3	3	4	3	3	4	2	2	2	2	3	3	3	2	3	3	4	4	3	3	3	3	2	2	2	2	3	3
1987	37	1	37	1	1	1	2	2	2	5	5	2	33	1	3	3	3	3	3	3	3	3	3	3	3	3	3	3	1	3	1	1	1	3	3	3	3	3	2	3	2	3	3	3	4	3	4	3	4
2000	30	1	28	1	1	2	2	4	1	4	4	1	19	2	3	2	5	2	5	3	5	5	3	3	2	4	3	3	2	2	2	5	3	3	4	5	3	5	5	2	4	3	2	4	4	3	4	4	3
2009	33	1	37	1	2	5	1	1	7	5	5	2	32	2	3	1	4	1	3	2	4	4	3	3	4	3	4	3	1	1	1	3	4	3	2	3	4	3	3	3	5	4	2	3	5	4	4	3	3
2014	18	1	31	1	6	5	1	2	2	3	3	1	17	1	1	4	4	1	4	3	4	5	3	2	4	4	3	3	1	2	2	5	3	2	3	4	3	5	5	2	4	2	2	1	4	3	4	4	3
2020	27	1	38	1	1	3	2	1	2	7	6	2	24	1	2	1	4	3	2	1	3	5	4	5	2	2	4	3	3	1	3	4	3	5	3	2	3	4	4	4	3	4	4	4	5	4	5	3	3
2048	32	1	30	1	1	2	2	5	2	5	2	1	30	1	2	2	5	2	2	3	4	3	2	3	2	3	5	2	2	2	2	4	3	3	4	5	4	4	4	2	2	4	2	2	2	2	2	3	2
2064	20	1	29	1	6	5	2	1	2	5	5	2	22	1	1	3	4	1	3	2	3	3	3	3	4	3	4	4	1	2	2	4	3	4	4	3	3	3	4	4	3	3	4	4	4	4	3	3	3
59	18	1	37	1	1	2	2	5	6	2	2	1	21	2	4	3	4	1	3	2	3	2	3	3	1	3	3	2	1	1	1	4	3	2	1	3	3	3	2	1	1	3	2	1	1	1	1	3	2
61	14	1	27	1	1	2	2	5	2	5	2	1	15	2	3	1	3	1	3	3	4	4	4	3	1	4	3	3	1	1	1	4	4	1	3	4	2	4	3	3	1	1	1	2	3	4	3	4	2
77	16	1	35	1	1	2	2	1	1	5	7	2	28	2	2	3	4	1	3	2	4	3	3	4	1	4	1	3	1	2	1	4	4	2	1	4	3	4	1	3	1	3	1	1	2	4	2	4	2
86	48	1	26	1	1	2	2	5	6	2	3	2	35	1	2	4	5	1	4	2	5	4	4	4	1	3	1	3	1	4	1	4	1	5	4	5	2	4	1	3	1	1	1	4	2	1	2	4	5
123	31	1	21	1	1	2	2	2	2	3	1	1	19	2	3	3	4	2	4	4	4	5	2	2	3	4	2	4	2	2	2	5	2	2	4	4	2	4	5	2	2	3	3	4	3	2	3	3	2
134	32	1	41	1	1	2	1	5	1	6	1	2	31	2	2	1	3	2	2	3	2	4	4	3	3	2	4	2	2	2	2	2	4	2	2	2	4	3	3	4	4	3	2	2	4	4	4	2	4
143	16	1	27	1	1	2	2	2	1	2	2	1	34	1	1	3	2	3	1	1	2	5	4	4	3	1	3	1	3	1	3	1	5	3	1	1	3	1	3	5	3	4	3	1	5	3	5	1	5
145	16	1	36	1	1	2	1	5	1	2	3	2	29	1	2	1	4	1	3	3	4	3	4	3	2	3	3	4	2	3	2	4	3	2	4	4	3	4	4	3	2	3	2	2	3	3	3	3	2
158	#NULL!	1	23	1	6	5	1	2	2	2	3	2	35	1	1	4	5	2	3	2	4	5	4	3	5	3	2	3	1	1	1	4	3	3	4	4	3	4	3	4	2	3	2	1	3	2	1	3	4
161	22	1	35	1	6	2	1	1	3	3	4	2	22	2	5	1	5	3	3	3	5	3	2	2	3	5	3	4	2	3	2	4	5	2	3	4	5	5	5	2	4	4	4	4	3	4	3	5	2
164	50	1	31	1	1	2	2	1	1	6	4	2	12	1	2	2	4	2	3	3	4	2	3	3	4	3	5	3	2	2	3	3	2	2	3	4	3	4	4	3	4	4	2	2	2	4	2	4	2
170	34	1	46	1	1	2	2	2	1	2	5	2	19	1	3	1	4	1	3	3	4	3	2	3	3	4	3	3	2	2	2	4	3	2	2	3	3	3	3	2	3	3	3	2	2	3	2	4	1
183	28	1	63	1	1	2	2	5	7	7	6	2	34	1	1	3	3	2	2	3	4	4	5	3	3	1	4	3	1	1	1	1	4	3	2	3	3	4	3	5	3	2	2	2	2	4	2	1	5
199	25	1	24	1	1	5	1	5	1	3	3	1	29	1	1	1	4	1	4	2	4	5	5	4	5	2	5	3	2	4	2	4	5	3	3	3	5	3	4	4	5	4	3	2	5	5	5	1	5
204	34	1	24	1	1	2	1	5	1	3	1	2	25	2	1	3	3	1	2	2	3	4	3	3	3	3	4	2	1	1	1	5	3	3	1	3	3	3	3	2	1	1	1	1	1	1	1	1	1
233	19	1	28	1	2	1	2	1	7	4	2	2	14	1	2	3	5	2	5	4	5	4	3	2	3	3	3	3	1	3	2	3	3	3	3	4	3	5	3	4	4	2	3	3	4	2	4	3	2
236	29	1	34	1	1	2	1	5	1	3	6	2	18	1	2	1	3	1	3	3	2	3	5	3	4	2	3	2	1	1	1	3	3	1	1	3	3	3	4	3	4	3	1	1	3	3	3	2	4
247	#NULL!	1	32	1	1	2	2	5	1	3	3	1	35	1	3	4	3	1	3	3	3	3	2	2	2	3	3	2	2	3	3	3	3	2	4	5	3	5	5	2	3	4	3	3	4	4	3	1	2
252	28	1	24	1	1	2	2	5	1	3	1	2	17	1	1	2	5	1	5	3	5	3	2	3	3	4	1	3	2	3	1	5	3	3	4	4	3	3	3	3	4	3	2	2	4	2	3	4	2
255	17	1	33	1	1	2	2	5	2	4	3	2	24	2	1	2	5	1	3	2	5	4	1	4	1	5	1	3	1	1	1	4	2	2	3	3	2	4	1	1	1	2	1	1	3	1	3	1	1
259	30	1	34	1	1	5	1	2	1	5	2	1	18	2	4	3	4	1	4	3	3	3	4	5	2	3	2	3	2	2	2	4	4	2	3	4	4	4	4	2	2	3	2	2	3	2	2	3	3
273	15	1	25	1	1	5	2	5	2	5	4	2	25	2	1	3	4	2	3	2	3	5	5	5	2	2	4	3	2	1	1	3	5	4	2	3	4	3	4	4	2	4	2	3	5	3	5	2	4
286	42	1	29	1	1	1	2	2	4	5	4	1	24	1	2	1	4	2	3	2	4	3	3	4	3	3	3	2	2	2	2	3	3	3	2	4	3	4	4	3	4	3	2	3	3	3	3	3	2
293	32	1	43	1	1	2	1	2	1	7	4	2	19	1	2	4	4	3	3	3	4	2	4	4	4	3	2	2	2	2	2	4	3	3	2	4	3	4	4	3	4	3	3	4	2	4	2	3	3
297	34	1	23	1	1	2	2	5	6	2	2	1	35	2	1	4	4	1	3	3	3	4	4	4	1	3	1	3	1	1	1	1	2	3	2	3	2	3	3	2	1	1	1	1	4	3	4	3	3
330	20	1	69	1	1	2	2	5	6	3	4	2	30	1	2	4	4	2	4	3	4	2	2	3	2	3	2	2	2	2	2	4	3	2	2	4	3	4	3	2	2	2	2	3	2	2	3	3	2
334	115	1	41	1	6	2	2	1	1	5	5	2	18	1	5	4	3	3	3	3	3	3	3	3	3	3	3	3	3	3	3	3	3	3	3	3	3	3	3	3	3	3	3	3	3	3	3	3	3
347	26	1	35	1	1	2	2	1	3	6	5	2	18	1	1	2	5	3	4	4	4	5	3	2	3	4	4	3	3	2	3	5	3	3	2	4	3	5	3	3	3	3	3	3	3	3	4	4	3
377	37	1	40	1	1	2	1	5	1	2	4	2	28	1	1	4	4	1	1	2	3	3	2	4	3	4	4	2	1	1	1	3	4	4	2	3	3	3	3	1	4	3	1	1	4	2	4	4	3
379	31	1	23	1	2	2	2	5	7	2	3	2	14	1	1	3	5	2	5	4	5	5	3	3	4	4	5	4	2	3	4	5	4	1	4	4	3	5	5	2	3	2	4	4	5	2	5	4	2
381	21	1	28	1	1	2	2	5	2	4	4	2	22	2	2	4	5	1	3	3	4	5	3	4	3	3	5	3	1	1	1	3	4	2	1	5	5	5	5	3	3	3	3	2	3	3	4	4	4
389	31	1	41	1	1	2	2	5	1	5	5	2	34	1	3	1	3	1	1	1	3	5	3	3	2	3	3	3	1	1	1	3	4	3	2	3	4	3	3	3	2	3	2	2	3	3	3	2	3
404	19	1	24	1	1	2	2	2	2	4	2	2	19	1	1	3	4	2	3	3	4	3	2	3	4	4	4	2	2	2	2	5	3	2	3	4	3	4	4	3	3	3	2	2	4	3	4	3	3
409	27	1	46	1	1	2	2	1	1	4	5	2	20	2	2	1	5	2	3	3	5	5	2	3	5	4	5	3	1	1	1	5	3	1	2	4	3	5	4	1	5	3	1	3	4	4	4	2	3
413	24	1	31	1	1	2	2	5	1	5	3	2	27	2	3	1	4	1	4	4	4	3	3	2	1	3	3	4	1	1	1	4	3	1	3	4	3	4	1	2	1	2	1	2	1	2	1	3	3
424	22	1	30	1	1	2	2	5	1	6	3	2	20	1	3	2	4	1	5	4	4	3	2	3	3	4	3	4	2	3	1	4	3	3	4	4	3	5	4	3	4	2	3	2	2	3	2	3	3
433	21	1	36	1	1	2	2	5	1	2	4	2	13	1	3	3	5	1	4	3	4	3	3	3	2	3	3	3	1	3	1	4	2	2	3	4	3	5	3	2	1	2	1	3	3	3	4	3	3
438	47	1	28	1	1	2	2	5	1	7	4	2	29	2	2	3	3	1	1	2	3	3	5	4	1	1	3	2	1	1	1	1	3	3	1	3	3	3	2	3	2	3	1	2	2	5	1	2	4
443	21	1	46	1	1	2	2	1	1	5	6	2	25	2	1	1	3	1	2	2	2	4	1	4	1	4	1	1	1	1	1	4	3	3	1	3	5	3	1	5	1	5	1	1	4	3	5	4	1
449	24	1	66	1	3	2	2	1	1	2	6	2	36	1	3	4	3	2	3	2	4	2	4	4	1	3	4	2	1	1	1	3	4	3	4	3	4	4	4	2	4	4	2	4	2	3	2	3	3
451	37	1	38	1	1	2	1	1	1	5	3	2	24	1	1	4	4	2	3	3	4	3	4	3	4	3	5	4	2	1	3	4	3	1	2	3	2	3	4	3	3	3	4	1	1	3	1	3	3
454	16	1	31	1	1	2	2	1	1	4	3	2	25	1	2	2	4	2	3	2	3	4	4	4	4	2	5	3	1	1	1	2	4	4	3	3	4	3	4	3	4	4	3	4	4	5	4	2	4
457	36	1	37	1	1	2	2	5	2	3	5	2	25	2	6	4	4	1	3	3	4	5	3	4	3	4	3	4	1	2	1	5	4	3	2	4	4	5	3	2	3	3	2	3	5	3	4	4	3
462	24	1	30	1	1	2	2	5	2	3	3	1	34	2	3	1	4	1	3	2	3	4	5	4	2	2	5	3	2	3	2	3	4	2	2	4	3	4	2	3	2	3	2	3	4	3	4	2	4
483	17	1	36	1	1	2	2	3	2	7	3	2	23	1	2	3	4	2	4	4	4	2	2	2	4	4	4	3	2	2	2	4	3	2	3	4	4	4	4	2	4	2	2	2	2	3	2	4	2
491	34	1	68	1	1	2	2	5	6	7	6	2	30	1	1	4	3	1	1	1	3	2	4	5	3	3	4	1	1	1	1	2	4	3	1	3	3	3	3	4	4	4	1	3	4	3	3	3	3
508	24	1	34	1	1	1	2	1	1	7	6	2	26	1	1	2	4	2	2	4	3	4	2	3	2	5	4	3	1	1	1	5	3	4	4	4	4	4	4	1	4	3	4	4	3	4	4	5	1
523	29	1	29	1	1	2	2	2	2	2	2	2	16	2	1	2	4	1	4	3	5	4	2	2	3	4	3	2	1	1	1	4	3	2	4	4	3	4	3	2	3	3	3	3	4	3	4	4	2
534	85	1	38	1	1	2	1	1	1	7	6	2	22	1	2	3	3	1	2	1	4	2	3	4	5	3	5	2	1	1	1	3	4	3	2	3	4	3	3	4	5	4	3	2	3	4	3	3	3
545	23	1	37	1	1	2	2	5	1	4	3	2	20	1	2	1	4	1	4	4	5	4	3	2	1	3	3	4	2	4	2	3	1	1	3	4	2	5	4	3	2	2	4	4	5	3	4	3	3
550	17	1	31	1	1	2	2	5	2	5	3	2	25	1	2	1	4	2	4	4	4	4	3	2	3	3	3	3	2	2	2	3	2	1	3	4	2	4	4	3	2	2	3	3	4	3	4	3	3
553	27	1	37	1	1	2	2	5	1	3	4	2	35	2	3	1	2	2	2	2	3	4	4	3	2	2	4	2	3	1	2	1	4	4	2	2	4	3	3	4	2	3	3	3	4	3	4	2	4
578	47	1	29	1	1	2	2	5	2	3	3	2	12	1	4	4	5	1	5	5	5	2	1	1	1	5	1	1	1	1	1	5	4	1	3	5	3	5	1	1	1	3	3	3	1	1	1	5	1
579	50	1	42	1	1	5	2	5	1	5	3	1	29	1	3	4	4	2	3	3	4	4	2	3	3	3	3	3	2	3	2	5	3	2	3	4	2	4	3	2	3	2	2	2	4	3	4	4	2
581	26	1	40	1	1	2	2	5	3	6	4	2	35	1	4	4	4	1	3	3	5	4	2	4	1	4	1	3	1	2	1	5	3	3	2	4	3	5	4	1	1	2	3	4	4	2	4	5	1
592	40	1	35	1	1	2	2	5	1	4	3	1	29	2	2	4	4	1	3	3	3	3	3	3	2	3	3	2	1	1	1	3	4	3	2	2	3	3	3	3	1	2	1	1	1	1	1	2	2
616	25	1	26	1	1	2	2	1	2	2	3	2	31	1	2	2	5	2	5	5	5	5	1	2	2	5	2	5	2	4	2	5	3	2	4	4	4	5	3	2	2	2	3	3	4	2	3	5	2
620	17	1	23	1	1	2	2	1	2	3	4	2	21	2	3	2	4	1	4	3	4	3	1	2	5	4	5	3	2	2	2	5	4	3	2	3	4	4	4	2	5	3	2	2	2	2	2	5	1
621	20	1	41	1	1	2	2	1	2	3	5	2	24	2	1	3	5	1	4	3	4	4	3	3	2	3	3	2	2	2	2	4	3	3	4	5	3	5	3	1	1	3	1	2	3	3	4	4	1
630	64	1	31	1	1	5	2	5	1	3	6	2	16	1	2	4	4	1	4	4	4	4	4	2	2	3	3	4	2	3	2	3	2	1	4	4	3	4	3	2	2	3	2	3	4	4	4	3	4
631	28	1	25	1	1	2	2	1	2	5	4	2	32	2	1	1	4	1	4	4	4	3	1	3	1	4	2	1	1	2	1	5	2	3	2	3	2	3	3	1	2	2	2	1	3	2	3	4	2
641	101	1	39	1	1	2	2	1	1	5	6	2	29	2	2	2	5	1	4	2	4	3	4	4	1	3	1	3	1	1	1	3	4	2	2	4	2	4	3	3	1	1	1	3	1	2	3	3	3
661	23	1	32	1	1	2	2	1	2	6	6	2	15	2	1	1	5	1	5	3	5	5	2	3	1	4	3	5	2	2	2	5	4	3	4	4	3	4	4	2	2	3	2	2	4	2	4	4	2
668	40	1	43	1	1	2	2	5	1	4	5	2	14	1	2	3	4	1	3	3	5	5	1	3	2	5	4	3	1	2	1	5	3	2	2	4	3	5	3	1	2	2	3	1	2	3	2	5	2
670	20	1	36	1	1	2	2	5	2	5	4	2	30	2	5	4	4	2	2	3	3	3	2	3	2	4	2	2	1	2	2	4	3	2	2	3	3	3	3	2	2	3	2	2	3	4	3	4	2
674	24	1	29	1	1	2	2	2	1	5	4	2	22	1	1	1	4	1	3	3	4	4	4	3	1	2	4	3	1	1	1	3	3	2	2	4	3	4	4	3	1	3	1	5	4	3	4	2	3
678	14	1	36	1	1	2	2	1	1	5	6	2	30	1	2	1	4	1	4	3	4	4	3	3	3	3	4	3	1	1	1	4	3	2	2	4	3	4	2	3	1	3	2	3	3	3	3	3	3
697	57	1	30	1	1	2	2	5	1	2	2	2	25	1	4	2	5	2	5	3	5	5	4	3	3	3	3	4	2	4	2	4	3	3	5	5	2	5	3	2	3	2	4	5	5	3	5	3	3
698	37	1	32	1	2	5	1	1	6	2	1	1	31	1	2	1	5	2	4	3	5	3	2	2	1	5	2	4	1	1	1	2	5	1	3	5	4	5	3	1	1	3	1	3	2	1	2	5	2
706	19	1	26	1	1	2	1	1	1	5	4	2	14	2	2	2	3	2	3	2	4	3	3	3	3	2	4	3	1	1	1	3	4	3	2	2	3	3	3	3	3	3	3	3	3	3	3	2	4
708	20	1	24	1	6	2	2	2	2	2	2	1	24	2	2	1	5	2	5	3	4	4	3	3	2	4	3	5	1	1	1	4	1	2	1	5	3	5	3	2	1	1	1	1	3	1	3	3	3
717	29	1	28	1	6	2	2	3	2	2	2	2	13	1	5	1	4	1	3	3	5	5	3	3	4	4	3	3	2	2	2	4	3	3	3	4	4	4	4	2	4	3	3	3	4	1	4	5	1
732	17	1	31	1	1	2	2	5	2	3	4	2	17	2	1	2	3	1	3	2	3	3	4	4	3	3	3	3	2	2	2	3	4	4	2	4	4	4	3	3	2	3	2	3	3	3	2	3	3
734	32	1	37	1	1	2	2	2	2	3	5	2	24	2	2	1	3	1	3	2	3	5	3	4	3	3	4	4	3	2	2	3	5	2	3	3	4	3	4	4	4	4	4	2	5	2	5	3	3
736	120	1	34	1	6	6	3	5	2	3	3	2	22	1	1	4	4	2	3	3	5	4	3	5	3	3	5	4	2	1	1	3	5	5	3	3	3	4	4	3	3	4	1	3	2	3	2	3	3
761	20	1	34	1	1	2	2	5	2	5	4	2	26	1	2	1	3	1	3	3	4	5	4	3	1	3	4	3	1	1	1	4	5	2	2	3	4	3	3	3	5	3	3	3	5	4	5	3	3
782	48	1	25	1	1	2	2	5	1	3	2	1	15	2	2	3	5	1	5	5	5	5	1	2	1	5	2	5	2	3	1	5	3	2	3	5	2	5	3	1	2	4	2	3	3	3	5	2	1
813	27	1	41	1	1	2	2	3	2	5	6	2	26	2	2	4	4	1	3	3	3	3	3	4	1	4	4	2	2	2	2	4	4	4	2	3	4	4	3	2	1	4	1	3	3	4	3	3	3
845	25	1	38	1	1	2	2	1	1	3	5	1	25	1	2	3	3	2	3	2	3	3	2	3	2	3	4	2	2	2	2	4	3	3	2	3	3	4	3	2	2	3	2	2	4	4	4	4	2
847	22	1	26	1	6	2	1	3	2	5	2	1	20	1	2	1	3	2	2	2	3	4	3	3	5	4	5	3	2	1	1	3	4	2	3	3	3	3	4	4	4	4	3	2	3	4	4	2	3
848	29	1	31	1	1	2	2	5	1	3	6	2	26	2	1	3	3	2	3	2	4	3	4	4	3	2	3	2	3	1	3	3	4	4	2	3	2	3	3	3	4	3	4	2	4	4	4	2	3
853	32	1	28	1	1	2	2	2	2	5	5	2	22	1	1	2	4	2	3	3	4	4	3	4	4	3	4	4	2	3	2	4	4	3	4	4	4	4	4	3	4	3	4	4	3	3	3	3	3
861	35	1	32	1	1	2	2	1	2	5	6	2	23	1	2	1	4	1	4	3	5	3	3	3	3	3	4	4	2	4	2	3	3	2	4	4	3	4	4	2	3	2	3	3	4	2	4	2	4
874	31	1	23	1	1	2	2	5	2	2	2	1	13	1	1	3	5	4	5	5	5	5	2	2	3	5	3	5	3	5	3	5	2	3	5	5	3	5	5	2	3	2	4	4	5	2	5	5	2
887	16	1	30	1	1	2	2	5	1	7	5	2	14	2	1	1	5	3	4	4	5	3	2	2	2	4	4	4	2	3	2	5	3	3	3	4	3	4	4	2	4	3	3	3	2	2	3	4	2
888	24	1	32	1	1	5	2	5	3	5	2	2	29	2	1	1	4	1	3	2	3	3	4	4	2	2	2	3	1	1	1	2	3	3	2	4	3	4	3	4	1	2	1	3	2	2	2	2	4
903	45	1	41	1	6	2	2	1	2	5	4	2	23	1	1	1	4	2	3	3	4	3	2	3	2	4	3	3	2	3	2	4	3	2	2	3	2	4	3	2	3	3	2	3	3	3	4	4	2
905	19	1	32	1	1	2	2	1	2	7	5	2	15	1	1	1	5	2	5	3	4	4	3	3	1	4	4	3	2	1	2	5	3	3	4	4	3	4	5	2	3	2	2	3	3	3	3	4	2
922	19	1	32	1	4	2	2	1	7	3	1	1	34	1	2	3	4	2	3	3	4	4	2	3	3	3	3	3	2	3	3	4	3	2	3	3	3	4	4	2	3	3	3	2	5	2	5	4	2
928	22	1	27	1	1	2	2	5	1	5	3	2	15	2	1	3	5	1	4	3	4	3	3	3	3	3	3	3	1	4	1	4	3	2	4	5	2	4	1	2	3	2	1	4	2	2	2	3	3
929	18	1	39	1	1	2	2	1	1	3	4	2	13	2	5	3	5	1	3	4	4	5	4	3	2	2	4	3	1	1	1	3	3	3	4	4	4	4	4	3	4	4	1	3	4	2	4	3	3
960	29	1	34	1	1	2	2	5	2	6	3	2	18	2	4	3	4	1	3	2	4	5	4	4	3	3	4	2	1	1	1	3	4	3	2	4	3	4	3	3	3	3	2	1	5	4	5	3	3
975	25	1	23	1	1	4	1	1	1	5	4	1	23	2	2	4	2	2	2	1	4	2	4	4	2	2	2	2	2	2	2	4	4	4	2	3	4	2	4	4	4	2	3	3	3	3	2	4	4
990	17	1	37	1	1	2	2	1	1	6	6	2	12	2	2	3	4	1	2	1	2	4	3	4	3	4	4	3	1	2	1	4	4	3	2	3	4	3	3	3	1	3	3	3	3	3	3	4	3
1013	22	1	30	1	1	2	2	5	1	7	6	2	23	2	1	1	5	1	5	2	4	2	2	5	2	5	4	4	1	3	1	5	4	3	4	4	3	4	3	2	3	2	4	5	2	2	2	5	2
1029	#NULL!	1	23	1	1	2	2	2	5	3	5	1	34	2	1	2	4	2	3	1	4	4	5	4	3	2	4	3	4	3	2	4	3	2	4	5	3	5	4	4	3	4	3	4	5	2	4	3	2
1043	89	1	21	1	2	2	2	2	2	1	1	2	32	1	1	1	4	2	4	3	5	5	4	3	3	3	4	3	1	4	3	3	4	2	3	4	3	4	4	3	4	3	4	4	5	4	5	3	2
1052	12	1	43	1	1	2	2	5	2	5	4	2	35	1	3	3	4	2	3	3	4	5	3	2	2	3	4	3	3	2	2	4	3	2	1	4	3	4	3	2	2	2	2	2	5	4	5	2	3
1053	19	1	27	1	1	2	2	5	1	3	6	2	27	1	3	1	5	2	4	3	4	2	1	2	2	5	5	4	2	4	2	5	3	1	4	4	3	5	5	1	2	2	2	4	2	1	2	5	3
1090	14	1	37	1	1	2	2	1	4	7	6	2	30	2	2	1	4	1	4	3	4	2	3	3	2	4	3	3	2	1	1	4	3	2	2	3	3	4	3	2	3	3	2	3	2	2	2	4	2
1106	43	1	44	1	4	2	1	1	7	3	2	1	24	1	3	3	5	3	5	4	5	4	2	3	1	3	4	5	1	3	1	4	3	1	4	4	2	5	3	2	3	2	3	2	4	3	3	3	1
1114	16	1	31	1	1	2	2	5	2	5	4	2	23	2	1	4	4	2	3	3	5	3	3	3	4	3	3	2	2	1	1	4	4	2	2	3	4	4	5	3	4	4	1	3	2	3	3	4	3
1126	78	1	32	1	1	5	1	5	1	5	3	2	23	1	2	4	4	1	3	2	2	4	4	4	2	3	4	1	1	2	1	2	3	2	1	2	2	4	2	1	4	3	1	3	2	2	4	1	5
1127	17	1	32	1	1	2	2	1	1	5	6	2	14	2	2	4	5	3	5	4	4	3	3	2	1	3	3	3	3	3	2	5	2	2	2	4	2	4	4	2	2	3	3	4	3	4	2	3	2
1135	34	1	22	1	1	2	2	2	2	1	3	2	21	1	2	1	5	1	3	3	4	5	2	3	3	4	2	2	1	1	1	5	3	1	2	3	3	4	2	1	4	2	2	1	2	2	1	4	2
1136	#NULL!	1	23	1	2	2	2	5	2	5	1	1	23	2	2	4	4	1	3	2	4	3	3	3	1	3	4	2	1	1	1	4	3	3	3	4	4	4	4	3	5	4	1	2	4	3	5	3	3
1146	23	1	38	1	1	2	2	5	1	5	5	2	28	1	5	1	4	1	3	3	3	4	3	3	1	3	3	3	2	2	2	4	3	2	3	3	3	4	3	2	2	3	2	2	4	3	3	3	2
1147	26	1	36	1	4	2	2	5	1	5	4	2	23	1	1	1	5	2	4	3	5	5	2	3	4	5	4	3	2	1	2	5	3	4	5	4	3	5	4	2	4	3	2	2	4	2	4	2	1
1179	37	1	28	1	2	2	2	5	2	4	1	1	12	1	3	1	5	1	5	3	4	3	2	3	3	4	3	4	3	2	3	5	3	2	4	3	3	5	4	1	3	3	3	2	3	1	3	4	2
1185	24	1	31	1	1	1	2	1	2	5	4	2	32	2	2	1	4	1	3	2	4	4	3	4	4	3	4	4	2	3	2	3	3	3	3	3	2	4	4	3	4	3	4	3	2	3	3	3	3
1192	20	1	24	1	2	2	2	5	7	2	1	1	35	1	3	3	5	2	5	3	5	5	2	2	1	3	3	3	1	5	1	5	3	1	5	5	3	5	3	3	1	1	1	2	4	2	4	3	3
1205	27	1	40	1	1	2	2	2	2	1	3	2	27	1	1	3	4	1	2	2	3	2	3	5	1	3	3	2	1	1	1	3	3	4	2	3	3	3	2	3	1	3	1	1	1	2	1	2	1
1210	25	1	33	1	1	2	2	5	4	3	3	2	34	1	2	3	5	2	4	3	5	4	4	3	2	2	3	3	2	2	2	3	3	2	2	5	3	5	4	3	2	2	2	1	1	2	1	3	4
1216	24	1	31	1	1	2	2	2	2	6	4	2	24	1	1	4	4	1	3	3	4	3	3	2	1	3	3	2	1	2	1	4	4	2	1	3	3	4	1	3	1	2	1	1	2	2	1	3	3
1222	25	1	24	1	1	2	2	5	2	2	1	1	19	1	3	2	4	1	4	4	5	5	3	3	4	4	4	3	2	2	2	5	4	3	3	4	4	4	4	2	3	3	2	3	4	2	3	4	2
1235	48	1	23	1	1	2	2	2	2	5	4	2	23	2	1	3	4	2	2	2	3	4	5	4	2	2	4	3	2	1	2	2	4	2	2	3	3	3	3	4	3	3	2	2	2	3	2	2	4
1238	21	1	33	1	1	2	2	5	1	2	3	2	27	2	3	1	3	1	3	1	3	4	4	5	4	3	4	3	1	2	1	3	4	5	3	3	4	4	4	3	3	4	3	3	3	4	4	3	3
1243	23	1	36	1	1	2	2	5	2	5	4	2	17	2	1	4	3	2	3	2	3	3	4	3	4	2	4	2	2	2	2	2	4	3	2	3	3	3	3	4	4	4	2	2	4	4	3	2	4
1247	19	1	24	1	1	2	2	5	6	3	2	1	20	2	1	3	5	1	4	2	4	4	1	4	1	4	4	3	1	1	1	5	3	4	3	3	3	4	4	1	3	3	1	1	5	4	5	4	2
1258	37	1	27	1	1	2	2	4	2	5	1	2	12	2	1	2	4	2	3	3	4	2	3	3	4	3	3	2	2	2	2	4	4	2	3	4	4	4	4	3	4	4	3	3	2	1	2	3	2
1259	49	1	34	1	1	2	2	1	1	7	4	2	28	2	1	3	3	2	3	4	4	4	4	2	4	3	3	2	2	3	1	3	3	2	2	3	3	3	3	3	3	2	2	4	3	4	3	3	4
1270	22	1	27	1	1	2	2	5	5	3	1	2	14	2	4	3	3	1	3	3	4	2	2	2	4	3	3	2	1	1	1	4	3	2	1	4	3	3	3	2	3	3	1	1	1	2	1	3	1
1291	31	1	26	1	1	2	2	5	2	3	2	1	16	1	1	4	5	1	5	1	5	3	1	1	1	5	1	1	1	1	1	5	3	1	2	3	3	4	1	1	2	3	1	1	3	1	3	5	1
1318	17	1	32	1	1	2	2	5	1	7	5	2	23	1	1	1	4	1	4	3	4	4	3	3	3	3	3	3	1	1	1	3	2	3	2	3	3	4	2	2	2	2	2	2	3	3	3	3	2
1326	19	1	37	1	1	3	2	1	1	6	6	2	31	1	2	1	5	2	3	4	2	1	2	3	1	3	3	2	2	1	2	4	2	2	1	1	2	3	2	1	2	2	2	3	1	1	1	4	2
1342	29	1	24	1	1	1	2	5	1	4	3	2	23	1	1	2	5	2	4	4	5	3	3	2	3	4	3	4	2	3	2	4	2	2	4	4	3	5	4	1	3	2	2	3	2	2	2	4	2
1352	51	1	31	1	5	2	2	3	7	5	1	2	23	1	2	1	4	1	3	3	4	1	3	3	1	3	4	2	1	4	1	3	3	3	4	3	3	4	4	3	3	3	1	3	2	3	2	3	3
1368	22	1	32	1	1	2	2	5	2	2	2	2	27	2	5	3	5	1	3	2	4	5	2	4	1	5	3	2	1	2	1	3	3	4	2	3	3	4	2	2	1	3	1	3	4	4	4	4	3
1381	30	1	42	1	1	2	2	1	1	7	6	2	16	1	4	2	5	2	3	3	5	4	3	2	2	5	3	3	1	2	2	5	3	2	2	4	2	5	2	2	4	2	2	3	2	3	1	2	2
1388	27	1	38	1	5	2	2	3	7	5	3	2	30	2	2	3	4	1	3	3	3	3	3	3	2	3	3	3	1	1	1	3	3	3	2	3	3	3	3	3	1	3	1	3	3	4	2	3	3
1390	24	1	40	1	6	2	2	5	1	3	4	2	35	1	4	2	3	1	2	2	3	4	2	4	1	4	3	2	1	1	1	5	5	1	2	3	5	3	1	3	1	4	2	2	5	5	5	4	2
1396	44	1	47	1	1	2	2	2	1	5	7	2	28	2	2	1	4	2	3	3	3	3	4	3	1	3	4	3	2	3	3	3	3	3	3	2	4	3	3	3	3	3	3	3	4	3	4	2	4
1399	62	1	41	1	1	2	2	2	1	5	6	2	32	1	2	1	5	2	4	4	4	3	2	3	1	5	4	3	1	3	1	5	3	3	2	4	3	4	3	2	1	3	2	3	3	3	3	4	2
1423	41	1	41	1	1	2	2	1	2	7	6	2	30	1	1	1	4	1	4	4	4	3	3	2	1	3	3	2	2	3	2	3	4	3	2	3	2	4	2	3	2	2	2	3	3	2	3	2	3
1430	19	1	31	1	1	2	2	5	2	6	7	2	15	1	2	1	5	1	3	4	4	3	3	3	1	3	5	2	1	1	1	4	3	3	3	5	4	4	4	2	3	3	1	5	4	3	3	1	1
1445	27	1	27	1	1	2	2	5	1	5	7	2	25	2	1	3	4	2	3	2	4	3	3	3	3	3	4	3	2	2	2	4	3	3	3	4	2	4	2	2	3	2	3	4	2	3	2	3	3
1450	18	1	34	1	1	2	2	2	2	5	6	2	16	2	6	2	4	1	4	3	4	4	2	2	1	3	2	3	1	3	1	4	2	2	3	4	3	4	1	2	1	2	1	3	2	3	3	4	1
1460	47	1	32	1	1	2	2	5	2	7	6	2	12	1	2	2	5	1	5	4	5	3	2	3	1	4	4	2	1	1	1	4	3	1	2	4	2	5	4	1	1	3	1	4	2	4	2	4	2
1468	29	1	29	1	1	2	1	5	2	5	4	2	15	2	3	3	5	2	4	3	1	4	2	3	1	4	3	3	1	2	2	4	3	3	3	4	3	5	4	2	1	2	2	2	3	3	2	2	2
1490	23	1	27	1	1	2	2	2	2	5	3	2	15	1	2	4	5	2	5	4	5	3	2	3	3	4	2	4	2	3	2	4	3	2	4	5	2	5	4	2	2	3	3	4	4	2	3	3	3
1504	52	1	34	1	1	1	2	1	1	3	4	1	30	1	3	3	3	1	3	2	3	5	5	5	3	3	5	2	2	2	2	3	5	5	2	2	3	3	3	5	2	3	4	4	5	3	5	2	5
1522	45	1	22	1	2	2	2	2	7	2	2	1	29	2	2	4	3	2	2	1	3	5	4	4	5	2	4	3	1	1	1	2	5	4	2	3	5	4	3	4	5	4	3	1	5	4	4	2	5
1525	28	1	31	1	1	2	2	5	2	4	2	1	26	1	1	3	4	2	4	3	4	5	2	3	3	3	4	4	4	2	2	4	4	2	3	5	5	4	5	2	3	4	3	3	5	2	5	3	1
1528	24	1	30	1	2	2	2	5	3	2	1	1	14	1	2	3	3	1	3	2	2	5	1	4	3	3	4	3	2	1	2	4	3	3	3	3	3	3	4	4	3	3	4	3	4	2	5	3	3
1529	29	1	30	1	1	2	2	5	2	4	2	2	18	1	2	2	5	3	3	3	5	5	5	2	3	3	4	3	3	4	2	5	5	4	2	2	4	3	3	2	3	3	2	2	5	1	5	2	5
1549	42	1	42	1	1	2	2	5	1	2	3	2	34	1	2	2	3	1	3	2	3	3	3	3	1	3	3	3	1	1	1	3	3	1	3	3	4	3	3	3	3	3	3	2	2	2	2	3	4
1561	30	1	37	1	1	2	2	5	6	4	2	2	31	1	2	1	3	1	3	2	3	4	3	3	2	3	3	4	2	1	1	3	4	3	2	2	3	3	3	3	2	3	1	3	5	5	4	3	4
1567	32	1	35	1	6	2	2	4	2	4	3	1	14	2	3	3	4	1	3	3	4	4	2	3	2	3	3	3	2	2	2	3	3	2	2	3	3	3	3	3	3	3	3	2	2	2	2	3	3
1577	25	1	40	1	1	2	2	4	4	5	3	2	24	1	3	3	5	2	4	3	4	4	3	3	3	3	4	2	2	2	2	4	3	3	2	3	3	4	3	3	3	3	2	2	3	3	4	3	3
1580	23	1	29	1	1	2	2	5	2	3	2	1	22	1	4	3	5	3	5	3	5	5	2	3	1	4	5	3	2	4	2	5	1	3	4	4	5	5	3	2	3	3	3	3	5	5	5	4	2
1583	23	1	26	1	1	3	2	1	1	5	4	2	16	1	3	4	4	2	4	3	5	5	1	3	2	5	5	5	2	4	3	5	3	1	4	4	4	4	4	1	2	2	2	2	3	2	4	4	4
1607	21	1	29	1	1	2	2	5	2	2	2	1	23	2	2	4	5	1	3	2	5	3	2	4	1	3	1	3	1	1	1	4	4	3	4	2	3	5	1	1	1	1	1	2	1	1	1	4	2
1608	18	1	29	1	1	2	2	5	1	5	4	2	31	2	1	4	5	1	3	3	4	2	4	3	1	3	3	2	2	3	2	3	5	1	2	4	5	4	4	3	2	3	2	4	2	3	2	2	4
1609	50	1	22	1	1	2	2	4	1	3	2	2	12	2	2	3	5	2	5	5	5	4	3	2	1	3	4	4	1	2	2	3	4	2	3	4	3	5	4	2	1	3	2	2	4	3	4	2	2
1627	23	1	39	1	1	2	2	5	1	3	2	2	26	2	3	2	4	2	3	3	4	3	2	3	2	3	4	3	2	2	2	3	3	2	2	3	3	3	3	2	3	3	2	2	2	3	1	3	3
1637	#NULL!	1	42	1	1	1	2	3	4	3	3	2	24	1	2	2	5	1	4	2	5	3	1	2	1	5	2	3	1	4	2	5	1	3	4	5	1	5	4	1	2	3	1	3	3	2	3	5	1
1667	45	1	24	1	1	2	2	4	2	4	2	1	16	1	1	3	5	2	4	3	4	2	2	3	3	5	4	3	2	3	3	5	3	2	4	4	3	4	4	1	2	2	1	3	3	3	2	4	2
1672	28	1	33	1	1	2	2	1	2	5	5	2	36	2	2	3	4	2	3	2	3	4	4	4	2	2	2	3	1	1	1	3	4	3	2	3	4	4	4	3	3	4	2	2	4	3	3	2	4
1694	49	1	33	1	1	1	2	5	1	5	2	2	20	2	2	3	4	2	3	3	4	4	4	3	3	3	4	3	1	1	1	3	3	3	3	3	4	3	3	3	4	4	2	2	3	3	3	2	2
1701	21	1	31	1	1	2	2	1	2	5	3	2	14	1	1	1	4	3	4	3	3	3	3	4	4	3	4	3	2	3	3	3	3	3	3	4	3	4	4	2	3	4	2	3	3	3	3	3	2
1704	40	1	30	1	6	6	1	1	3	1	1	1	27	2	1	3	5	3	5	3	4	4	4	3	3	3	2	2	3	2	1	5	4	3	2	3	3	5	4	2	1	3	1	2	1	2	3	2	3
1714	33	1	24	1	1	2	2	5	2	2	5	2	14	2	2	4	4	1	3	2	4	4	1	4	1	4	4	3	1	1	1	5	4	4	2	3	4	3	3	2	1	3	1	1	4	2	4	4	2
1724	45	1	34	1	1	5	2	2	6	4	1	1	35	2	2	4	5	5	5	4	5	5	2	3	1	4	3	3	2	2	2	4	3	4	3	3	4	4	3	2	2	3	2	2	2	3	3	4	3
1743	23	1	37	1	1	2	2	4	5	5	7	2	30	1	2	4	4	1	2	4	3	2	4	2	1	2	3	3	1	1	1	3	5	1	2	4	4	4	1	4	1	4	1	2	2	3	2	3	5
1756	21	1	25	1	1	2	1	2	2	3	2	1	26	1	2	1	4	1	3	3	5	3	2	3	1	5	3	3	1	2	1	4	3	3	2	4	3	4	3	2	1	3	3	2	3	4	3	4	1
1763	43	1	38	1	1	2	2	1	1	3	4	2	30	1	5	2	4	2	3	2	3	4	3	4	5	3	4	3	3	2	2	3	3	4	3	3	4	4	3	3	3	3	3	2	4	3	4	3	2
1767	25	1	31	1	1	2	2	5	2	5	3	2	26	1	2	2	4	1	4	3	4	3	2	4	2	4	4	2	1	2	1	5	4	3	2	3	3	4	3	2	3	3	1	3	3	3	3	4	3
1772	18	1	27	1	1	2	2	5	6	6	4	2	12	2	2	1	5	3	5	5	5	4	2	2	2	5	3	4	2	5	2	5	3	2	4	4	3	5	2	1	3	2	2	3	4	3	4	1	2
1783	14	1	30	1	1	2	2	1	2	5	4	2	12	2	2	4	5	2	4	4	5	4	2	2	3	4	4	4	2	3	2	4	3	1	4	3	3	4	4	1	3	3	2	3	3	3	2	3	1
1794	37	1	31	1	1	2	2	5	2	5	3	2	26	1	2	4	4	2	4	4	4	4	3	2	4	3	3	4	2	2	2	4	3	3	4	4	3	4	3	3	3	3	3	3	3	3	3	3	3
1800	21	1	34	1	1	2	2	2	2	5	4	2	24	1	3	1	3	2	3	3	4	4	4	3	2	2	4	3	2	2	2	2	3	2	3	3	3	3	3	4	2	4	3	2	3	3	3	2	4
1801	20	1	30	1	1	2	2	5	1	5	3	2	28	1	1	1	5	1	5	3	3	4	2	2	1	3	4	3	1	2	1	4	2	3	1	4	3	4	3	2	1	2	2	1	3	3	3	4	2
1804	33	1	41	1	1	2	2	5	2	5	2	1	20	2	1	3	5	1	4	2	5	4	2	5	1	5	1	3	1	1	1	5	4	3	2	3	3	5	3	2	1	3	1	1	4	4	4	5	3
1832	17	1	31	1	1	2	2	2	1	5	3	2	14	1	2	4	5	1	5	3	5	5	1	3	1	5	3	2	1	3	1	4	3	1	1	5	3	4	3	1	1	1	1	1	4	1	4	1	1
1851	14	1	29	1	1	2	2	5	1	2	5	2	36	1	1	3	5	1	5	5	5	5	1	3	1	5	1	3	1	1	1	5	3	2	2	5	3	5	1	1	1	3	1	1	4	1	3	5	1
1859	14	1	34	1	1	2	2	1	1	5	6	2	15	1	1	3	3	1	2	2	3	4	3	4	2	2	4	2	1	2	2	2	5	2	3	3	4	3	5	4	3	3	4	4	3	3	3	2	3
1879	16	1	35	1	2	2	2	1	7	5	2	2	32	2	2	2	4	2	4	3	4	4	3	3	2	3	4	3	2	3	3	4	3	2	4	3	3	3	3	3	2	3	2	4	3	2	3	3	3
1881	20	1	29	1	1	2	2	1	2	5	3	2	21	2	1	3	4	3	3	4	4	5	4	3	1	4	4	4	2	1	3	4	4	3	3	5	4	5	3	2	1	4	2	3	5	2	5	3	2
1885	32	1	26	1	1	2	2	5	1	3	2	2	15	1	2	1	5	1	4	4	4	5	1	2	3	5	4	3	2	1	1	5	3	1	5	5	3	5	5	2	3	4	3	2	5	3	5	5	1
1888	26	1	35	1	6	2	2	1	2	5	4	2	30	2	1	1	3	3	2	2	4	4	5	5	1	2	4	3	1	1	3	4	4	4	2	3	3	3	2	3	3	2	2	4	2	4	2	2	4
1890	47	1	23	1	1	2	2	5	1	3	3	1	17	1	1	1	4	3	2	2	3	3	4	4	4	3	5	3	3	3	3	4	4	3	3	3	4	3	5	4	4	5	4	3	3	4	3	3	4
1891	27	1	23	1	1	2	2	5	2	5	4	2	28	2	1	4	2	3	2	2	2	5	4	4	4	3	4	3	2	2	2	2	4	3	2	2	4	2	4	4	4	4	2	2	5	4	5	3	4
1905	24	1	37	1	1	2	2	1	3	5	4	2	25	2	1	1	4	1	3	3	4	3	5	3	1	3	3	2	1	2	1	2	3	2	2	4	3	4	4	3	1	3	1	2	2	2	3	2	4
1906	#NULL!	1	36	1	1	2	2	5	2	7	5	2	16	2	3	1	5	1	5	2	5	3	2	5	1	5	4	2	1	1	1	5	4	4	5	5	4	5	4	2	1	2	3	3	3	4	3	4	2
1949	18	1	29	1	1	2	2	5	1	5	6	2	35	1	2	4	4	1	3	2	4	3	4	4	3	2	4	3	1	1	1	2	3	3	2	3	3	3	3	3	3	3	3	2	1	4	2	3	3
1968	#NULL!	1	31	1	1	2	2	5	2	6	2	2	24	2	1	1	4	1	3	3	4	3	2	4	3	4	3	3	1	2	1	4	4	4	3	3	4	4	3	2	3	3	1	3	3	3	3	4	1
1970	24	1	33	1	1	2	2	1	2	7	6	2	28	2	2	2	4	1	4	3	4	4	2	4	1	4	4	4	1	1	1	4	3	3	3	4	3	4	2	2	1	1	1	1	3	3	3	2	2
1973	13	1	34	1	1	2	2	5	2	6	5	2	13	2	1	3	3	1	1	4	3	4	3	3	1	3	4	3	1	1	1	3	3	1	1	1	3	3	3	2	3	3	1	1	4	3	4	3	3
1974	27	1	28	1	1	5	1	5	1	3	2	1	18	1	2	3	5	1	4	3	3	3	2	2	1	3	2	2	1	1	1	3	3	2	2	4	2	3	2	2	1	2	1	2	3	2	3	3	2
1984	33	1	36	1	1	5	2	5	2	5	6	2	24	2	4	1	4	1	4	4	4	3	3	3	1	3	4	3	1	2	1	4	2	2	3	3	2	4	2	2	1	3	2	2	1	3	2	3	3
1997	67	1	32	1	1	2	2	5	6	3	1	1	31	2	2	3	5	1	3	3	5	2	2	4	1	4	4	1	1	1	1	5	2	3	1	5	2	4	3	1	1	1	1	1	1	1	1	4	1
2008	20	1	30	1	1	2	2	5	1	5	2	2	26	1	1	2	5	2	3	2	3	4	4	5	3	3	3	2	3	2	2	3	4	3	2	3	4	4	3	4	3	4	2	2	3	3	3	2	4
2029	133	1	22	1	1	2	2	5	1	2	3	2	13	1	2	3	5	1	4	3	4	2	2	4	2	4	4	3	1	2	1	5	4	3	2	4	4	4	3	2	3	3	2	2	3	2	3	4	2
2044	103	1	35	1	1	2	2	1	2	5	6	2	31	2	2	4	4	1	3	2	4	4	3	3	3	3	2	3	2	3	3	3	5	2	3	4	4	4	3	3	3	3	4	3	3	4	4	3	3
2053	62	1	26	1	1	2	2	5	1	5	2	2	12	1	1	3	5	1	5	2	4	4	3	4	1	3	3	3	1	1	1	4	2	2	2	3	3	4	1	3	3	2	1	2	2	2	3	3	3
2066	43	1	25	1	1	2	2	1	1	5	3	2	16	1	1	4	5	1	5	3	5	4	4	5	1	4	5	5	1	5	1	5	4	5	5	3	4	5	3	1	1	1	1	5	3	1	3	3	1
2072	20	1	31	1	1	5	1	5	2	4	2	1	15	2	1	4	5	1	3	3	4	2	3	3	1	4	3	2	1	1	1	4	4	3	3	4	3	4	4	3	2	3	2	2	2	2	3	3	2
2108	101	1	28	1	1	2	2	5	2	2	4	2	35	1	2	3	2	1	1	1	2	4	4	5	4	2	3	2	1	1	1	3	4	4	2	1	2	2	3	5	5	3	2	1	5	2	5	2	4
2109	20	1	27	1	1	2	2	5	2	3	4	2	30	1	3	2	5	2	5	3	4	3	2	2	2	4	3	3	2	4	3	5	2	1	4	4	3	5	5	1	2	2	4	4	1	1	1	4	2
2126	24	1	45	1	7	2	2	5	2	3	2	1	35	1	2	3	4	1	4	3	5	3	3	3	2	3	3	3	2	1	1	4	3	2	2	4	3	5	3	3	2	3	2	2	3	4	2	3	1
2153	24	1	36	1	5	2	2	5	7	2	7	2	12	1	3	3	4	3	4	4	4	3	1	3	3	4	4	3	2	1	2	5	4	2	3	4	4	5	4	1	3	4	2	1	3	4	3	4	2
2166	34	1	26	1	1	2	2	2	1	5	4	2	23	1	1	4	4	1	3	2	4	4	3	4	3	3	2	2	1	1	1	4	4	3	3	3	4	4	3	2	4	4	2	1	4	2	4	3	2
2168	57	1	34	1	1	2	2	1	2	2	5	2	22	2	2	3	4	1	3	3	4	3	2	3	3	4	3	2	2	1	2	4	3	1	2	3	4	3	3	1	2	3	1	1	3	2	3	4	2
2170	15	1	30	1	2	2	2	5	7	2	1	2	12	2	6	1	5	1	3	2	4	4	2	3	1	4	3	3	1	1	1	5	3	3	4	5	3	4	1	1	3	3	1	1	2	3	2	3	1
2173	33	1	29	1	1	2	2	5	2	3	2	1	23	1	1	3	3	1	2	2	3	3	3	2	3	3	2	2	2	2	2	3	3	2	2	3	2	3	3	3	4	2	2	2	2	2	2	2	3
2201	37	1	28	1	1	2	2	5	2	4	3	2	28	1	3	4	3	2	2	2	3	5	2	5	5	4	5	4	1	2	2	4	5	5	3	3	3	3	4	4	5	3	2	4	5	3	5	3	2
374	135	1	33	1	1	2	2	5	1	2	6	2	18	2	2	4	4	1	3	3	4	4	3	3	2	3	3	2	1	1	1	3	3	2	2	3	3	3	1	3	1	3	1	1	2	2	2	3	2
40	18	1	28	1	1	2	2	1	2	4	4	2	22	2	2	2	4	2	3	3	3	5	4	2	3	3	4	3	3	2	2	3	4	2	3	3	4	4	4	3	3	3	2	2	4	4	4	2	4
46	27	1	32	1	1	2	2	5	2	4	3	2	17	1	3	4	4	2	3	3	4	3	3	3	3	3	4	3	2	2	2	4	3	3	2	4	4	4	3	4	4	3	3	3	3	3	3	4	2
47	32	1	37	1	1	2	2	5	6	5	2	1	17	2	6	1	5	3	4	3	5	4	3	3	3	4	3	4	3	1	4	5	3	2	3	4	3	5	3	2	3	2	2	3	3	4	3	5	2
51	22	1	38	1	1	2	2	5	2	5	6	2	21	1	3	2	4	1	3	3	5	4	3	3	1	3	3	3	1	1	1	4	3	1	5	5	3	4	1	2	2	2	1	2	2	2	3	3	2
52	41	1	37	1	1	2	2	5	6	5	2	2	30	2	2	4	4	1	3	2	3	1	1	3	3	4	4	2	1	1	1	5	3	3	1	3	3	4	2	2	3	3	2	2	1	3	2	3	3
55	20	1	23	1	1	2	2	5	2	4	2	1	32	1	1	1	5	2	2	3	3	2	2	4	3	3	4	3	2	3	2	4	3	3	2	2	3	3	2	3	2	3	2	3	2	4	2	3	3
71	34	1	34	1	1	2	2	5	2	2	2	1	33	2	4	1	4	1	2	3	4	3	3	3	1	3	3	3	2	2	2	3	3	3	2	3	4	3	2	3	2	3	2	3	3	4	3	3	2
72	24	1	34	1	1	2	2	5	1	5	5	2	22	2	3	2	4	1	4	2	4	3	2	3	3	4	4	2	2	1	2	3	3	2	2	4	4	4	4	2	3	3	3	2	1	3	2	4	1
89	17	1	42	1	1	2	2	2	2	3	4	2	31	1	2	4	2	1	3	2	2	3	4	4	3	2	4	2	2	1	2	2	4	3	2	2	4	3	4	4	4	3	2	2	4	4	4	2	4
90	52	1	34	1	1	2	2	5	2	5	2	1	21	1	6	2	4	1	4	4	4	3	3	3	2	3	3	2	2	1	1	4	3	2	2	4	3	4	4	3	2	3	1	3	3	3	3	3	2
92	31	1	26	1	1	2	2	5	1	3	4	2	27	2	4	1	5	2	3	4	4	4	3	3	2	4	4	3	2	2	2	4	3	2	2	3	3	4	3	2	2	3	2	2	2	3	3	4	2
104	27	1	32	1	1	2	2	1	5	3	2	1	22	1	2	1	4	2	3	2	4	3	3	2	2	3	3	3	2	1	1	4	4	3	3	4	4	4	3	2	2	3	2	1	2	4	2	3	3
107	23	1	26	1	2	1	2	5	7	2	1	1	30	1	4	1	5	3	5	2	5	5	5	3	3	2	5	5	3	5	2	3	5	3	5	3	3	5	5	1	1	3	5	5	5	3	5	1	3
112	30	1	29	1	1	5	2	5	2	5	4	2	30	2	3	4	5	2	5	3	5	3	2	3	2	5	4	2	1	1	1	5	3	3	3	2	3	4	2	1	1	3	2	2	3	3	3	5	1
116	15	1	35	1	2	2	2	2	7	5	1	2	14	2	1	3	4	1	4	4	4	3	1	2	1	4	3	4	1	1	1	4	3	1	1	4	3	4	1	1	1	1	1	1	1	2	1	4	1
137	26	1	30	1	1	2	2	5	1	2	3	2	34	1	2	1	5	1	4	2	5	4	3	4	1	3	1	2	1	2	1	4	2	1	2	4	2	5	1	2	1	2	1	2	4	1	4	2	2
154	22	1	27	1	1	2	2	1	1	4	4	2	24	2	1	1	4	1	3	3	4	1	1	3	1	3	4	1	1	3	1	3	1	3	4	4	3	4	3	1	1	3	3	3	4	2	4	4	1
180	25	1	22	1	1	5	2	5	8	2	4	2	17	2	1	3	4	2	3	3	4	3	2	4	4	3	4	2	2	2	2	4	3	3	2	3	3	3	4	2	4	3	4	2	5	4	4	2	1
187	50	1	32	1	6	5	2	4	1	2	3	1	24	2	1	1	5	3	5	4	5	3	2	2	4	5	4	4	2	2	3	5	4	3	4	5	3	5	5	3	4	3	2	5	2	2	1	5	3
191	10	1	22	1	2	2	2	2	3	4	3	1	25	2	1	3	4	1	3	3	3	3	2	3	3	3	4	3	2	1	2	4	3	2	1	3	3	3	3	2	2	3	3	3	2	3	2	3	3
194	52	1	30	1	1	5	1	6	2	5	4	2	28	2	1	3	4	1	3	3	4	3	3	3	2	2	2	2	2	1	1	4	2	2	3	3	3	4	2	3	1	3	2	1	2	3	2	2	3
195	59	1	47	1	1	2	1	1	6	3	5	2	23	1	5	3	5	1	4	3	5	3	2	4	3	4	3	3	2	3	3	5	3	3	3	3	3	4	4	1	3	3	3	3	3	4	3	4	2
206	27	1	29	1	1	2	1	1	6	5	2	1	27	1	2	4	3	2	2	2	3	4	4	4	3	2	3	2	1	1	1	3	4	4	2	3	4	4	1	2	1	3	1	4	2	2	4	4	2
207	71	1	37	1	1	2	2	5	1	3	3	2	20	1	3	2	5	2	3	3	4	5	3	3	4	4	4	2	2	2	2	4	3	2	2	3	3	4	3	3	4	3	3	2	2	3	4	3	3
219	18	1	37	1	1	2	2	5	1	7	6	2	13	1	3	3	5	1	4	3	5	3	2	2	2	4	1	2	1	1	1	4	3	1	2	4	2	4	3	1	1	1	1	1	1	1	2	4	1
220	27	1	25	1	1	2	1	5	1	3	2	2	33	1	2	1	5	2	5	3	5	3	2	3	3	4	3	3	3	2	2	5	2	2	2	4	3	5	3	2	3	3	2	3	3	2	3	2	3
229	23	1	32	1	1	2	2	5	2	5	4	2	17	2	2	4	3	1	2	4	4	2	2	3	4	4	3	3	1	1	1	4	4	1	2	4	3	4	2	3	4	3	2	2	1	4	1	4	2
238	20	1	36	1	1	2	2	5	1	3	4	2	28	1	3	1	5	2	4	3	4	4	2	2	3	3	4	3	2	3	2	5	3	1	4	3	3	4	4	2	3	4	3	4	4	2	4	2	2
249	43	1	26	1	1	2	2	1	1	3	3	2	33	1	1	1	3	2	3	3	3	5	3	3	3	3	4	2	2	3	2	2	4	2	2	3	3	3	3	5	3	2	2	2	5	2	5	3	4
254	21	1	51	1	4	2	2	1	7	4	5	2	28	2	2	2	3	2	3	2	3	4	3	3	4	3	3	2	2	2	2	3	5	4	2	3	4	3	3	4	1	4	3	2	5	4	5	3	3
280	34	1	33	1	1	2	2	5	1	3	5	2	34	2	3	1	4	1	2	3	4	4	3	3	3	3	4	3	1	1	1	3	4	4	1	3	4	3	3	4	4	4	3	1	2	4	2	3	3
285	23	1	24	1	1	3	2	5	1	4	5	2	27	1	4	1	4	1	3	3	3	4	3	2	2	3	3	2	3	1	1	4	2	1	1	3	3	3	3	1	2	1	1	1	2	1	3	3	1
303	22	1	31	1	1	2	2	5	6	2	2	2	19	2	1	2	5	1	5	5	5	5	2	2	1	5	1	5	1	1	1	5	3	3	3	5	5	5	5	1	1	3	1	3	3	3	3	3	3
306	18	1	27	1	1	2	2	5	2	5	3	2	21	1	1	4	3	2	3	2	3	5	2	3	2	3	3	2	2	2	2	3	4	3	2	3	3	3	3	3	2	4	2	3	4	3	4	3	3
316	22	1	46	1	4	2	2	1	7	5	3	2	30	2	3	1	4	3	4	3	3	3	3	2	3	2	3	5	3	4	3	2	3	1	3	3	3	4	5	5	3	3	4	4	3	4	3	2	5
319	15	1	33	1	4	2	2	5	7	3	1	1	32	1	2	2	3	1	3	3	3	5	3	3	5	3	5	3	1	1	1	2	4	3	1	3	4	3	5	4	5	4	1	4	5	3	5	2	4
325	39	1	27	1	1	2	1	2	2	4	2	2	30	2	2	1	5	1	5	5	5	5	1	1	1	5	1	5	1	5	1	5	1	1	5	5	1	5	1	1	1	1	1	5	5	1	5	5	1
337	37	1	27	1	1	2	2	5	2	5	4	2	22	2	1	4	4	1	3	2	3	2	4	3	4	2	4	3	2	1	1	2	3	2	2	4	3	3	3	4	2	4	1	3	2	3	2	2	4
342	25	1	27	1	1	2	2	5	2	3	2	2	31	2	1	4	5	1	4	3	5	5	2	3	3	4	2	5	1	3	1	5	4	2	4	4	3	5	4	2	3	3	4	4	4	3	4	4	2
345	75	1	34	1	1	5	2	2	1	6	6	2	30	2	2	1	4	2	3	3	4	4	3	3	3	4	4	3	2	2	2	4	3	3	2	4	3	4	3	2	4	3	2	2	4	3	3	3	3
346	27	1	23	1	1	5	1	5	2	5	3	2	29	1	2	4	5	1	5	3	5	2	3	4	1	4	3	2	1	1	1	4	3	2	2	4	3	5	3	2	1	2	2	3	2	2	1	4	2
353	49	1	31	1	1	2	2	5	2	5	2	1	36	1	1	2	5	2	3	1	3	5	2	5	2	5	1	5	2	3	2	5	5	2	3	3	4	4	4	2	4	5	5	3	5	4	4	5	2
361	23	1	30	1	1	2	2	5	2	3	4	1	30	2	3	4	4	2	3	3	3	3	2	3	1	3	3	3	2	2	2	4	4	3	2	2	3	3	2	2	2	3	2	2	2	4	3	3	2
366	27	1	39	1	1	2	2	5	2	7	4	2	15	1	2	4	5	1	4	4	5	4	2	2	1	4	3	3	1	3	1	5	3	2	3	4	2	5	4	1	1	3	3	2	3	2	2	4	1
367	#NULL!	1	37	1	1	2	2	4	2	5	5	2	36	1	2	2	5	3	5	3	5	4	2	3	2	4	3	3	2	2	3	4	3	2	2	3	3	4	2	2	3	3	3	2	2	2	3	4	2
369	20	1	32	1	1	2	2	5	2	3	7	2	27	2	2	4	4	1	3	3	5	3	3	3	3	3	3	3	2	1	1	4	2	2	2	4	2	4	4	2	3	3	2	3	2	2	2	3	3
384	64	1	41	1	1	2	2	5	1	5	4	2	26	1	1	4	4	1	3	2	4	4	3	4	2	2	4	3	1	1	1	4	4	2	2	3	4	4	3	3	3	3	2	3	5	3	5	3	4
393	118	1	35	1	1	2	2	5	2	3	7	2	30	1	2	4	4	1	3	3	4	2	2	3	2	4	3	4	1	1	1	5	3	2	2	3	3	4	3	2	2	3	2	3	2	3	2	4	2
399	30	1	32	1	1	2	2	1	1	5	5	2	16	2	2	3	5	3	5	4	5	4	3	3	5	4	4	4	2	4	2	4	4	2	4	5	4	5	3	2	4	3	4	4	3	2	4	4	3
408	18	1	35	1	1	2	2	5	1	5	6	2	28	1	2	1	5	2	5	4	5	3	2	3	4	4	4	4	2	2	2	4	3	1	3	4	2	5	5	2	4	2	2	2	3	3	3	2	3
416	38	1	24	1	1	2	2	5	1	1	2	2	18	2	1	1	3	1	2	2	3	1	4	4	4	2	5	2	1	1	1	1	5	4	2	2	4	3	5	5	4	4	1	1	3	5	2	2	5
422	18	1	37	1	1	2	2	5	1	7	4	2	27	1	3	1	3	1	3	2	4	3	3	5	2	2	4	3	1	2	1	4	4	4	2	3	3	4	3	3	3	4	1	2	4	3	4	3	3
425	21	1	37	1	1	2	2	5	2	4	6	2	18	1	1	1	4	1	3	3	4	2	3	3	2	3	3	3	2	3	2	3	3	3	3	3	3	4	4	2	4	3	4	4	4	3	4	3	3
426	18	1	36	1	1	2	2	1	1	7	4	2	35	1	2	1	4	2	3	2	4	4	3	4	3	2	3	3	2	2	2	3	4	3	3	3	3	4	3	3	3	2	3	2	3	2	3	2	4
428	34	1	35	1	1	2	2	5	2	3	3	1	15	2	1	3	4	1	1	1	5	2	3	4	1	5	4	3	1	1	1	5	4	4	1	3	1	5	1	1	1	4	1	1	1	1	1	5	3
434	35	1	41	1	1	2	2	5	2	5	5	2	14	2	2	3	3	2	2	2	3	3	3	4	2	3	4	2	3	2	2	4	4	4	3	3	3	3	3	4	3	4	3	2	2	3	3	3	3
455	32	1	29	1	1	2	2	1	2	3	3	2	36	1	2	3	5	2	4	3	5	4	3	2	1	4	3	4	1	2	1	4	3	2	4	5	3	5	3	2	1	3	1	2	2	2	2	4	3
471	25	1	30	1	1	2	2	5	4	5	7	2	20	1	3	3	4	1	4	3	4	4	3	3	1	3	4	3	2	3	2	4	4	3	4	5	3	4	4	2	4	3	3	3	4	3	4	4	3
473	37	1	32	1	1	2	2	2	2	7	6	2	22	2	2	2	4	2	3	3	4	3	3	3	3	3	2	2	2	2	2	4	4	3	3	4	3	4	5	3	4	4	3	2	2	3	3	3	3
481	21	1	36	1	1	2	2	5	1	5	4	2	34	2	2	4	5	2	4	4	4	4	2	3	3	4	3	4	2	2	2	4	3	2	3	3	3	4	4	2	3	3	3	4	4	3	3	4	2
489	55	1	44	1	1	2	2	1	1	4	6	1	32	2	3	4	3	2	2	2	4	3	4	4	3	3	3	2	1	2	1	3	4	4	2	3	4	4	3	3	2	4	2	3	2	3	2	3	3
496	14	1	40	1	1	2	2	5	1	6	5	2	16	1	1	1	5	1	4	3	5	3	1	1	1	5	4	2	1	1	1	5	3	2	2	4	3	5	4	1	1	2	1	3	2	2	2	5	1
503	21	1	23	1	1	2	2	5	2	5	2	2	19	2	1	3	5	2	5	4	5	4	2	3	3	4	3	3	1	3	1	5	2	2	4	4	2	5	5	1	4	2	3	3	4	1	4	5	2
512	28	1	23	1	1	2	2	2	1	3	2	2	24	2	2	2	3	2	2	2	3	4	4	4	2	4	3	3	1	2	2	4	4	4	2	2	4	3	2	2	2	4	2	2	4	2	4	4	2
513	22	1	29	1	1	2	2	5	2	5	4	2	15	2	2	2	4	1	4	4	5	4	2	3	3	3	3	4	2	2	1	5	2	2	3	4	2	4	4	2	3	2	2	3	3	2	3	3	2
515	20	1	32	1	1	2	2	1	1	5	5	2	28	2	4	1	5	1	5	5	5	5	1	1	1	5	1	5	1	1	1	5	5	1	5	5	1	5	1	1	1	1	1	1	5	1	1	1	1
516	16	1	37	1	1	2	2	5	1	7	6	2	35	2	3	2	4	1	3	2	4	4	5	4	3	2	4	4	2	4	2	2	4	3	4	4	4	4	4	5	4	3	4	5	3	5	3	1	4
520	19	1	38	1	1	2	2	5	1	2	3	2	35	2	3	1	5	1	4	2	5	4	1	5	1	4	3	3	2	4	2	5	4	3	3	5	2	4	5	2	3	2	3	4	3	2	3	5	2
531	54	1	35	1	1	2	2	5	2	3	3	2	36	2	3	1	3	3	3	3	4	3	4	3	3	1	3	2	2	2	2	2	4	2	2	3	4	4	2	4	4	4	2	2	3	4	2	2	4
532	32	1	43	1	1	5	1	5	2	5	3	2	30	1	2	4	3	1	3	3	4	4	3	4	5	3	2	3	1	1	2	3	3	2	2	3	3	3	3	3	3	3	2	3	2	2	3	3	3
536	59	1	29	1	1	2	2	3	2	5	2	1	17	2	2	2	3	2	3	4	3	5	4	3	2	2	3	4	2	1	2	2	4	2	3	3	4	3	3	4	4	4	4	4	4	4	4	2	4
537	35	1	37	1	1	2	2	5	1	6	3	2	12	1	2	3	5	1	3	2	3	3	2	4	1	4	3	2	1	2	1	5	2	2	3	2	2	4	2	1	1	3	2	3	3	2	2	3	2
541	23	1	25	1	5	2	2	2	7	4	1	1	31	1	1	3	4	1	3	2	3	4	4	5	3	2	3	3	1	3	2	3	4	4	2	3	4	4	3	4	4	3	2	4	4	2	5	2	4
542	21	1	45	1	1	2	2	1	1	3	4	1	16	2	3	4	5	2	5	4	5	3	2	2	2	4	2	3	2	3	2	5	2	2	4	5	2	5	4	1	2	2	2	3	4	2	3	4	2
551	28	1	33	1	1	2	2	5	1	5	2	2	24	2	2	2	4	1	3	3	4	3	4	3	4	3	4	3	1	2	1	3	4	3	3	3	3	4	4	3	4	3	2	3	3	3	3	3	3
561	#NULL!	1	26	1	1	2	2	5	1	5	4	2	27	1	2	2	4	1	4	3	4	4	2	2	3	4	4	2	2	3	2	4	4	4	3	3	4	4	3	2	4	2	3	4	4	2	4	4	2
566	40	1	38	1	1	2	2	5	7	3	4	2	30	1	3	4	4	1	3	2	4	5	4	3	3	3	4	2	1	3	1	4	4	2	2	4	3	4	2	3	4	2	2	3	5	2	5	3	3
593	41	1	30	1	1	2	2	5	1	2	4	1	27	1	4	1	5	1	3	3	4	3	2	3	3	3	4	2	2	1	2	4	3	2	4	3	3	4	3	2	3	3	3	2	3	2	2	3	2
605	14	1	30	1	1	2	2	1	1	3	6	2	32	1	1	3	4	2	4	3	4	5	4	3	2	3	2	2	2	2	2	4	2	3	4	3	2	3	2	3	2	2	2	4	4	3	4	3	3
607	26	1	22	1	1	2	2	3	1	4	7	2	14	1	1	1	4	1	4	3	3	3	2	3	2	3	3	2	2	2	2	3	3	3	2	2	2	3	3	2	2	3	2	2	3	2	2	2	1
611	31	1	26	1	2	2	2	1	7	3	2	1	36	1	1	1	5	2	5	3	4	5	3	3	4	2	3	4	2	4	2	4	3	3	4	5	3	5	5	2	4	2	4	4	5	1	5	2	3
612	100	1	33	1	1	2	2	5	4	5	2	1	31	1	4	1	2	1	2	4	2	4	3	2	5	3	4	2	1	1	1	2	5	1	2	3	4	3	3	4	5	4	3	2	4	5	4	3	3
614	28	1	30	1	1	2	2	4	1	5	3	2	16	2	2	1	4	2	4	2	5	5	2	4	4	4	3	4	2	1	1	4	4	4	4	4	4	4	4	2	3	3	3	2	4	3	4	2	2
625	22	1	30	1	1	2	2	1	1	6	5	2	35	2	2	2	3	1	1	3	1	1	5	2	2	1	3	1	1	1	1	1	5	1	1	1	1	1	1	1	1	1	1	1	1	1	1	1	5
644	20	1	23	1	6	2	2	2	2	3	2	2	30	2	2	2	4	2	3	3	3	2	4	3	3	3	4	3	3	3	2	3	3	3	2	3	3	4	3	3	3	2	4	4	2	4	2	4	4
646	54	1	22	1	5	2	2	1	7	3	2	1	15	1	1	3	4	2	3	4	4	3	2	3	3	5	3	3	2	2	2	4	2	2	2	3	2	3	4	2	3	2	2	3	3	2	3	4	1
660	24	1	42	1	1	2	2	5	1	5	6	2	30	2	2	1	4	1	4	4	4	2	2	2	3	4	3	4	2	4	2	4	3	2	3	4	3	4	3	2	3	2	2	4	1	1	2	4	2
663	31	1	24	1	1	2	1	5	2	3	2	1	13	1	2	3	4	2	4	4	4	3	2	3	3	3	4	3	2	4	2	4	3	2	4	4	4	4	4	3	3	2	2	4	4	2	4	3	1
665	108	1	33	1	1	2	2	2	2	5	4	2	30	2	3	4	4	2	3	3	4	4	3	3	4	2	5	4	2	1	1	4	4	2	3	3	3	4	4	3	5	4	2	3	2	4	2	2	3
675	18	1	28	1	1	2	2	5	2	5	5	2	32	2	1	3	2	1	1	1	3	2	4	4	4	2	4	1	1	1	1	2	5	4	1	1	4	2	2	4	4	4	2	2	1	3	2	2	4
677	73	1	37	1	5	2	2	4	7	3	1	1	33	2	1	2	4	1	3	1	3	2	2	5	4	4	4	1	1	1	1	5	4	4	1	3	4	3	1	1	3	4	1	3	1	5	1	4	2
692	52	1	40	1	1	1	2	2	2	3	3	2	22	1	2	3	5	3	5	3	4	4	4	3	3	3	3	5	3	3	3	4	3	3	5	5	3	5	4	2	3	3	3	3	3	3	3	3	3
695	90	1	43	1	6	2	2	1	2	5	2	3	35	2	2	3	4	2	2	2	3	4	2	3	4	3	4	5	2	1	1	4	3	4	3	4	3	4	2	3	3	2	2	3	4	2	5	3	2
701	20	1	28	1	1	2	2	5	1	2	3	2	34	2	2	4	5	2	4	3	5	5	4	3	2	4	3	3	2	2	2	4	3	3	3	3	3	4	2	2	2	2	2	2	4	3	4	3	2
720	28	1	32	1	1	2	2	1	1	7	6	2	22	1	1	2	3	1	3	3	4	3	4	3	4	2	2	2	1	1	1	3	5	2	4	3	5	4	1	3	4	3	2	1	2	2	1	2	3
723	15	1	40	1	4	2	2	5	6	5	2	2	20	2	2	1	5	1	2	2	3	4	3	4	4	4	3	2	1	2	1	5	4	4	2	3	4	4	4	2	4	3	2	1	3	3	3	5	1
735	22	1	27	1	1	2	2	5	1	5	3	2	36	2	1	4	4	2	3	3	4	4	4	3	4	3	3	3	2	2	3	3	4	2	4	3	3	4	3	3	3	3	3	4	3	3	3	3	3
740	35	1	44	1	1	2	2	5	5	2	2	2	27	2	1	4	2	1	1	1	2	4	5	5	5	2	1	2	1	1	1	2	5	5	2	2	5	2	4	5	5	5	2	1	5	4	5	2	5
746	19	1	30	1	1	2	2	5	2	5	3	2	20	2	2	3	4	2	3	4	3	2	5	2	1	2	1	3	1	1	1	3	5	2	3	4	4	4	4	3	1	3	2	4	2	4	2	2	4
748	20	1	29	1	1	2	2	5	2	5	3	2	28	1	1	4	4	2	3	2	3	4	5	5	3	2	2	3	2	3	2	2	4	3	2	3	3	3	4	4	2	2	2	3	3	2	3	3	4
759	23	1	28	1	1	2	2	5	6	3	2	2	20	1	2	4	3	2	3	3	4	5	4	3	2	3	5	4	2	3	2	3	4	3	2	3	4	4	4	3	4	4	3	3	5	3	5	3	3
763	20	1	32	1	1	2	3	5	8	8	7	3	24	2	1	3	4	1	3	2	4	4	3	5	4	3	2	4	2	2	1	4	4	4	2	4	4	4	4	2	4	4	2	2	2	2	2	3	3
771	21	1	30	1	2	1	1	1	2	5	5	1	22	1	1	1	5	1	5	3	5	3	3	3	5	2	5	2	1	3	1	3	3	2	3	4	3	5	5	3	5	2	3	2	2	2	2	2	4
775	24	1	35	1	1	2	2	5	2	5	3	2	33	2	2	1	4	2	3	3	3	5	2	4	2	4	4	2	2	2	2	4	3	3	3	3	2	3	4	3	4	2	2	4	5	4	5	5	2
791	68	1	31	1	1	5	2	5	2	4	3	1	14	1	4	4	4	1	3	2	4	3	1	4	3	5	3	2	1	1	1	5	5	3	2	4	3	4	3	1	3	3	1	2	2	2	2	5	1
803	19	1	38	1	1	2	2	5	1	5	5	2	30	1	2	3	4	2	4	4	4	5	3	2	3	4	3	4	2	2	2	3	4	2	4	3	4	4	4	3	2	3	2	3	4	4	4	3	3
806	40	1	30	1	1	2	1	1	6	3	3	2	19	1	1	4	4	1	3	3	4	5	4	3	4	2	3	2	1	2	1	3	4	2	2	3	4	3	4	4	4	2	2	4	5	4	5	2	3
810	53	1	35	1	1	5	1	5	1	3	6	2	31	1	2	2	5	1	5	3	5	5	3	3	1	4	3	5	1	3	1	5	3	3	4	4	3	4	3	3	1	3	3	3	3	3	4	4	2
834	27	1	35	1	1	2	2	1	4	6	5	2	32	2	2	1	5	2	2	2	5	5	4	3	2	3	4	4	2	3	2	2	4	4	4	3	3	4	4	3	2	2	2	3	4	3	4	3	5
835	20	1	36	1	1	2	2	5	6	3	2	1	29	1	2	2	4	1	4	2	5	3	5	3	3	2	3	2	1	2	1	4	4	2	3	4	4	5	3	3	3	2	1	2	3	3	3	2	5
836	108	1	31	1	1	2	2	5	1	5	2	1	35	1	1	4	4	1	3	3	4	4	4	3	2	3	3	3	2	2	2	3	3	3	3	4	3	4	3	2	3	3	2	3	4	3	4	3	4
837	38	1	34	1	1	2	2	5	2	5	3	2	30	2	1	3	3	1	3	2	3	4	4	3	4	2	4	3	2	2	2	3	4	4	2	3	3	3	4	3	4	2	3	4	5	3	5	2	4
842	30	1	31	1	1	2	2	5	2	6	6	2	32	1	1	1	3	1	2	1	2	1	5	4	4	1	5	2	1	1	1	1	4	3	2	3	4	3	3	5	2	3	2	3	3	4	4	1	5
850	13	1	32	1	1	2	2	1	6	7	3	2	14	2	3	1	3	1	3	3	3	1	4	3	1	2	2	1	1	1	1	3	3	1	1	3	2	4	1	3	1	3	2	1	1	1	1	2	3
851	24	1	28	1	1	2	2	5	1	5	2	2	15	1	3	3	5	1	3	4	4	3	4	2	3	2	3	3	2	3	2	3	3	2	3	4	2	4	3	3	3	2	3	4	3	2	3	2	4
854	26	1	34	1	1	2	2	5	1	5	6	2	23	2	1	2	3	1	2	2	3	3	3	3	1	3	3	3	1	1	1	3	5	3	3	2	3	3	2	4	1	3	2	2	2	3	2	3	3
860	24	1	33	1	1	2	2	1	2	4	5	2	27	2	1	1	5	1	3	3	4	3	3	3	1	4	3	2	1	2	1	5	4	3	1	3	3	4	3	3	1	3	1	2	3	3	2	4	3
865	17	1	29	1	1	2	2	2	6	5	2	1	34	2	2	3	5	2	4	4	4	3	3	2	2	4	3	3	2	2	2	5	2	2	2	4	2	5	3	2	2	2	2	2	2	3	2	5	3
873	40	1	28	1	1	2	2	5	1	4	4	2	16	2	4	4	4	1	3	3	3	4	2	2	5	4	5	2	2	1	1	4	4	1	3	4	4	5	3	2	4	3	2	1	4	3	2	4	2
876	27	1	24	1	2	5	1	5	7	2	1	1	14	1	2	4	5	1	5	3	5	5	3	2	4	4	2	3	1	3	1	5	4	3	3	4	3	4	4	2	4	3	2	3	4	3	4	4	2
889	#NULL!	1	25	1	1	2	2	5	2	4	3	2	23	1	3	3	4	1	4	3	4	4	2	2	1	3	4	4	1	2	1	5	4	2	3	4	4	4	3	2	1	3	3	3	5	2	5	4	2
916	22	1	23	1	6	2	2	5	2	2	1	1	33	1	1	1	4	1	3	3	3	5	4	2	3	1	4	2	2	1	2	3	5	3	2	3	4	3	3	4	4	4	2	2	5	3	4	3	4
918	17	1	28	1	6	2	2	4	2	3	3	2	31	1	1	3	5	2	5	4	4	5	3	3	4	3	3	4	2	3	2	4	3	2	4	4	3	5	3	2	2	3	3	4	5	2	5	3	3
941	29	1	32	1	1	2	2	1	2	5	5	2	19	2	2	1	3	1	3	1	3	2	3	5	3	3	4	1	1	3	1	4	4	4	1	3	3	3	4	3	3	3	3	3	2	3	2	3	3
949	47	1	34	1	1	2	2	5	1	7	3	2	28	1	2	3	3	2	3	2	3	5	4	3	3	3	4	2	2	1	2	3	5	3	1	2	4	3	3	3	3	4	2	2	5	3	5	3	4
971	29	1	33	1	1	2	2	5	2	3	3	2	19	1	3	3	4	2	3	2	4	4	2	2	3	3	4	3	2	2	1	4	3	2	4	3	3	4	5	3	4	3	5	2	3	4	4	4	2
976	23	1	26	1	1	5	1	5	1	4	4	2	23	1	2	4	4	1	3	3	4	3	4	4	5	2	4	2	1	1	1	3	4	4	3	3	3	4	4	4	4	3	3	2	2	3	2	2	4
979	50	1	29	1	1	2	2	5	1	3	3	1	35	1	4	4	3	1	2	3	2	4	4	4	4	3	2	3	3	1	2	1	5	2	3	2	4	3	3	4	2	4	4	4	5	4	4	3	4
980	18	1	33	1	1	2	2	5	2	5	3	2	35	2	2	2	5	1	4	2	4	3	2	4	2	4	3	2	1	1	1	5	3	3	2	3	3	4	3	2	2	2	2	2	2	2	2	4	2
981	146	1	39	1	1	2	2	5	1	2	6	2	24	1	3	2	4	2	3	3	3	3	2	3	3	2	4	3	1	1	1	4	3	1	1	2	3	3	1	3	4	3	1	2	2	3	1	3	2
982	16	1	30	1	1	2	1	5	2	3	3	2	25	1	2	3	5	2	5	5	5	5	1	3	1	5	1	4	1	3	1	5	2	3	5	5	3	5	3	1	2	2	2	2	3	1	3	5	1
985	20	1	32	1	1	2	2	5	2	2	3	2	34	2	4	4	4	1	3	3	4	3	2	3	1	3	4	2	1	1	1	4	4	2	3	3	2	4	1	1	1	3	1	1	2	1	1	4	2
997	23	1	26	1	2	2	2	5	8	3	2	1	13	2	2	1	4	2	3	3	5	4	2	3	3	5	3	2	1	1	1	5	3	2	2	4	3	3	3	2	2	3	3	3	3	3	3	5	1
1006	35	1	26	1	6	2	2	5	6	2	2	2	27	1	1	3	4	3	4	4	4	5	3	4	4	5	4	4	2	2	2	4	4	3	4	4	4	4	4	4	4	3	3	3	4	4	4	3	3
1019	101	1	22	1	1	2	2	5	2	3	4	2	27	1	1	4	3	2	3	3	3	5	5	4	4	2	4	3	1	2	2	2	5	2	2	3	3	2	5	5	5	4	3	3	4	5	4	2	4
1038	34	1	25	1	1	2	2	5	1	4	2	2	17	1	2	1	5	3	4	4	4	5	3	2	4	4	4	3	3	2	2	4	3	4	4	5	3	4	4	2	3	2	3	4	4	3	5	4	3
1042	18	1	40	1	1	2	2	1	1	4	6	2	18	2	2	1	4	1	3	2	4	3	3	3	3	4	4	3	2	1	1	4	3	3	3	4	3	4	4	3	3	2	2	3	4	3	3	4	3
1056	34	1	40	1	1	2	2	1	1	3	7	2	32	2	2	2	4	1	3	2	3	3	3	5	3	3	4	3	1	1	1	4	4	3	4	3	4	3	3	2	2	4	2	3	4	4	4	3	3
1068	21	1	24	1	1	2	2	2	1	5	6	2	35	2	3	1	5	1	3	2	4	5	3	4	3	3	5	4	2	2	2	4	3	4	4	5	3	4	3	3	3	3	4	2	4	2	4	3	3
1070	23	1	38	1	1	2	2	2	1	6	6	2	13	2	1	3	3	2	3	3	4	3	3	2	2	3	3	2	2	2	2	4	4	2	2	3	3	3	2	3	2	2	2	2	3	3	3	3	3
1074	36	1	31	1	1	2	2	1	8	7	4	2	15	2	1	1	3	1	3	3	5	2	3	3	5	3	5	3	1	2	1	3	3	3	2	4	3	4	5	4	5	3	3	3	3	4	2	3	3
1083	16	1	34	1	1	2	2	1	2	5	7	2	28	1	2	2	5	1	4	4	4	2	5	3	3	2	3	2	2	2	2	2	2	1	3	4	2	4	4	3	4	3	3	3	2	3	2	2	4
1086	51	1	25	1	2	2	2	5	6	8	1	1	28	1	2	1	4	2	3	3	3	4	3	4	2	3	3	3	2	1	1	4	3	2	3	4	3	5	3	3	2	3	2	2	3	2	3	3	4
1110	31	1	37	1	1	2	2	5	2	3	4	2	34	1	1	1	3	2	3	3	3	4	2	3	4	4	5	2	2	1	2	4	3	3	1	3	3	3	3	3	5	3	1	2	1	4	2	4	3
1125	22	1	33	1	1	2	2	1	2	4	3	2	20	1	2	2	4	2	2	2	4	3	2	3	2	4	3	3	2	2	2	4	3	2	2	3	3	4	2	2	2	2	2	4	3	2	2	4	2
1145	39	1	30	1	1	2	2	5	2	3	3	2	13	2	1	2	5	2	3	3	4	3	2	3	2	5	3	2	2	1	2	5	2	2	3	4	3	4	3	2	2	3	2	3	2	3	3	4	2
1150	#NULL!	1	40	1	1	2	2	5	1	5	5	2	30	2	2	3	4	1	4	3	4	3	3	3	4	4	3	3	2	2	2	3	3	2	2	4	3	4	3	2	2	2	2	2	2	3	3	3	3
1152	58	1	28	1	1	2	2	1	1	5	5	2	25	1	2	1	5	2	5	3	5	5	3	3	2	3	3	3	2	2	2	4	3	2	2	4	3	4	3	2	2	2	2	3	2	2	2	3	3
1161	25	1	41	1	1	2	2	5	6	3	2	2	21	2	2	3	5	2	5	5	5	3	2	3	2	5	3	3	2	2	2	5	1	1	3	5	2	5	3	2	2	4	3	3	3	2	3	5	2
1162	20	1	30	1	1	2	2	5	2	3	4	2	14	2	3	2	5	1	5	5	5	3	2	2	1	5	1	4	1	1	1	5	3	1	4	4	3	5	1	2	1	2	1	1	3	2	2	2	1
1165	19	1	33	1	1	2	2	5	6	3	5	2	12	1	2	3	5	2	4	4	5	4	2	3	4	4	4	4	2	2	2	5	3	3	3	5	3	5	4	3	3	3	3	5	3	3	4	5	1
1166	115	1	33	1	1	3	2	5	6	6	6	2	30	2	1	2	4	2	1	2	3	3	3	3	3	3	2	2	1	1	1	1	4	5	1	2	2	3	2	2	1	1	1	1	2	4	4	2	4
1181	20	1	27	1	1	2	2	1	2	3	4	2	28	1	1	2	4	2	3	3	4	4	3	3	3	4	3	2	3	1	2	4	4	2	2	4	4	4	4	3	3	4	2	3	4	3	4	3	4
1182	18	1	29	1	1	2	2	1	2	5	4	2	15	1	3	3	5	1	4	3	5	2	1	1	1	4	4	2	1	3	1	4	3	2	2	4	2	5	1	2	1	1	2	2	2	2	2	3	2
1190	94	1	35	1	1	2	2	1	2	5	6	2	30	1	1	1	5	1	4	4	5	4	2	2	1	4	3	2	2	3	1	5	3	2	4	4	3	4	4	2	2	3	1	2	2	3	4	4	2
1193	20	1	34	1	1	2	2	5	1	7	2	1	33	1	2	2	4	1	3	4	4	3	3	2	2	3	4	3	1	1	1	3	4	1	3	4	3	3	4	3	4	3	3	3	4	2	3	3	2
1197	17	1	27	1	1	2	2	5	2	5	2	2	16	1	2	4	4	2	3	4	5	4	3	3	3	4	3	3	2	2	2	4	3	2	2	4	3	5	4	2	3	2	3	2	3	4	3	4	3
1207	31	1	39	1	1	1	2	5	1	5	4	2	25	2	3	4	3	1	2	2	3	3	3	3	4	3	4	2	1	1	1	3	5	2	1	3	5	3	3	3	3	4	1	2	2	4	2	3	3
1212	23	1	29	1	1	2	2	5	1	3	3	1	24	2	3	4	5	2	4	3	5	5	2	3	2	5	3	4	2	2	2	4	2	3	3	4	2	4	3	1	2	2	3	3	4	2	4	3	2
1214	28	1	29	1	1	2	2	5	1	5	3	2	14	2	3	1	5	3	4	4	5	5	2	2	2	5	3	3	2	1	1	4	3	1	2	4	4	5	3	3	2	2	2	2	4	2	4	5	2
1215	24	1	33	1	1	2	2	1	1	7	5	2	30	2	1	2	5	2	4	2	4	3	3	4	2	3	2	2	2	2	2	4	3	3	3	3	3	4	2	2	2	2	2	3	2	1	2	4	3
1224	20	1	29	1	1	2	2	5	1	7	4	2	13	2	1	4	4	1	4	4	4	3	3	3	1	3	3	3	2	2	1	3	4	2	2	2	3	3	3	3	1	3	1	1	1	1	1	3	2
1253	18	1	34	1	1	2	2	4	1	2	5	2	30	1	2	1	5	2	3	4	4	4	1	2	2	3	2	4	2	3	2	4	2	1	3	3	3	4	3	2	2	2	2	2	3	4	3	4	1
1272	13	1	33	1	1	2	2	5	3	2	2	1	14	2	1	1	3	1	1	1	3	4	4	4	4	4	3	3	2	2	3	3	3	2	3	3	3	2	2	2	3	3	3	3	3	4	2	2	2
1284	55	1	41	1	1	2	2	5	1	2	2	1	21	2	3	3	5	1	3	2	4	3	1	3	1	5	4	3	1	3	1	5	3	3	2	3	3	5	3	2	1	3	3	3	2	3	3	5	2
1299	39	1	32	1	1	2	2	4	4	5	3	2	16	1	1	4	3	2	3	2	3	4	3	4	4	3	5	3	2	2	2	3	5	4	3	3	4	3	5	4	4	4	3	4	4	4	4	3	3
1306	25	1	25	1	2	2	2	5	6	3	1	1	34	1	2	1	4	3	3	2	4	3	2	2	1	3	4	3	1	2	1	3	2	1	3	3	3	3	3	2	3	2	3	3	2	4	2	3	2
1308	12	1	37	1	1	2	2	5	2	7	6	2	35	2	1	2	3	1	1	4	3	2	4	3	1	2	2	3	1	1	1	3	4	2	2	2	4	3	1	4	1	3	1	3	2	4	2	2	3
1314	38	1	34	1	1	2	2	5	2	4	2	1	22	1	6	4	4	3	4	4	4	4	3	2	4	3	4	3	2	1	1	3	4	2	1	4	4	4	4	3	4	3	1	2	1	4	1	3	4
1328	44	1	27	1	1	2	2	5	2	5	2	2	19	2	2	4	5	1	5	4	5	3	3	2	2	4	2	4	1	4	1	5	3	2	4	5	3	5	2	2	2	2	4	4	2	2	2	5	2
1336	22	1	25	1	1	2	1	2	2	7	3	2	14	1	2	4	5	1	4	3	4	3	3	3	2	3	3	2	1	1	1	5	4	3	2	4	3	4	2	2	1	3	1	2	3	4	3	3	2
1340	30	1	26	1	1	2	2	5	2	4	3	2	19	1	2	3	4	2	3	3	4	4	3	2	3	3	3	3	3	2	2	3	3	2	3	4	3	4	4	3	3	3	3	2	4	3	4	3	2
1354	85	1	41	1	1	2	2	5	1	3	5	2	24	1	2	2	3	1	3	2	3	5	4	3	3	2	4	3	1	2	1	1	4	2	3	3	3	3	4	5	3	3	2	3	4	3	4	2	4
1359	97	1	31	1	1	2	2	5	2	2	2	1	19	1	4	2	5	1	5	3	5	4	1	3	3	4	3	5	2	4	2	4	3	2	4	3	3	5	4	2	1	3	4	5	3	4	3	4	2
1366	24	1	26	1	1	2	2	4	1	3	2	2	15	1	1	4	5	1	4	2	4	2	2	4	2	4	4	2	1	1	1	4	4	4	3	4	2	5	4	3	2	3	2	1	2	2	2	3	1
1367	25	1	41	1	1	2	2	5	2	3	4	2	24	2	4	3	5	2	3	3	5	3	1	3	1	5	3	2	1	1	1	5	3	1	1	4	3	4	2	1	1	2	1	2	2	2	4	5	2
1380	33	1	42	1	1	2	2	1	6	5	2	2	28	1	3	4	4	1	3	2	4	4	3	4	4	2	5	2	1	1	1	3	4	4	2	3	4	3	4	3	3	4	2	2	4	2	4	2	3
1403	17	1	33	1	1	2	2	2	2	5	5	2	25	2	2	1	4	2	4	3	4	3	4	4	2	3	4	3	1	3	2	3	3	2	3	4	3	4	4	3	2	3	4	5	2	4	2	3	3
1405	46	1	29	1	1	3	1	1	1	3	3	1	24	2	1	3	3	1	2	2	2	4	5	3	4	1	2	2	1	1	1	1	3	2	2	2	3	2	3	4	4	2	2	2	5	4	5	1	5
1408	19	1	32	1	1	2	2	2	2	3	2	1	30	2	3	3	4	2	3	2	3	4	4	4	4	3	4	2	2	2	2	3	4	3	2	3	3	4	4	3	2	3	3	4	4	3	4	3	3
1412	27	1	44	1	2	2	2	5	6	3	1	1	29	2	1	1	4	1	4	3	3	2	2	4	1	4	3	3	1	1	1	4	3	3	1	2	3	3	2	2	1	3	1	1	2	3	1	4	2
1414	40	1	32	1	1	2	2	5	2	3	3	2	26	2	2	1	4	1	3	3	5	3	4	3	1	3	4	2	2	2	2	4	3	2	1	4	3	4	5	3	3	4	2	1	3	4	4	2	3
1418	37	1	30	1	1	2	2	1	2	5	4	2	14	1	2	2	5	1	5	5	5	4	1	1	3	4	4	3	3	4	2	4	2	1	3	4	3	4	4	2	3	3	3	3	2	4	2	4	2
1439	18	1	27	1	2	2	2	1	7	4	1	1	22	1	3	3	5	2	4	3	4	4	4	5	4	3	5	3	2	2	2	4	3	2	4	4	4	5	5	2	4	3	4	5	5	3	4	3	3
1440	27	1	40	1	5	2	2	5	2	4	2	2	34	2	1	2	2	1	1	2	2	5	5	5	1	1	5	2	1	1	1	2	5	5	1	2	5	2	4	5	2	5	1	1	5	5	5	1	5
1453	18	1	30	1	1	2	2	5	2	7	3	2	35	2	1	2	4	1	3	3	3	3	3	4	3	3	2	3	2	2	2	4	3	3	2	3	3	3	2	3	2	3	2	3	1	4	2	4	3
1456	16	1	31	1	1	2	2	1	1	5	4	2	18	1	2	4	4	2	5	2	4	4	4	4	3	2	4	4	2	2	2	2	4	3	4	3	3	4	4	4	4	2	3	4	3	3	3	2	5
1469	19	1	34	1	4	2	2	1	7	6	2	2	30	2	3	4	4	1	3	3	4	4	2	3	3	3	3	2	2	1	2	4	4	2	1	4	4	4	4	2	4	4	2	3	2	4	2	3	3
1479	26	1	33	1	4	2	2	4	7	3	1	1	16	1	4	2	5	3	5	3	5	4	2	3	3	5	3	5	3	5	3	5	3	2	4	5	2	2	3	2	3	2	2	4	2	1	2	4	2
1488	25	1	33	1	1	2	2	1	2	3	5	2	36	2	6	3	5	1	4	2	5	4	1	4	4	5	4	3	1	1	1	5	4	3	1	3	3	4	4	1	4	3	3	2	4	2	4	5	1
1489	22	1	32	1	1	2	2	5	1	3	2	2	14	1	3	3	4	1	2	3	4	4	4	4	1	3	3	2	1	2	1	3	4	3	2	4	4	3	2	2	2	3	1	2	3	3	3	3	2
1495	35	1	30	1	1	2	2	1	1	5	5	2	32	1	1	4	4	2	3	3	4	5	4	4	3	3	4	4	1	3	2	4	4	4	2	4	4	3	4	4	4	4	4	5	3	4	4	2	5
1536	33	1	33	1	1	2	1	5	1	4	3	2	36	1	3	1	5	3	4	3	4	4	1	2	2	3	3	3	2	1	2	3	3	2	3	4	2	5	2	1	2	3	2	2	3	1	2	3	3
1538	28	1	27	1	1	2	2	1	2	5	3	2	34	1	2	3	5	2	5	3	5	5	2	3	5	4	4	5	2	1	2	5	4	3	4	4	4	5	4	3	5	3	2	3	2	1	2	4	2
1563	27	1	30	1	1	2	2	1	1	5	4	2	28	1	1	3	3	2	4	3	4	2	3	3	4	3	5	2	2	1	2	3	3	4	2	2	4	3	4	3	2	4	4	4	1	5	2	3	4
1571	75	1	30	1	1	2	2	4	1	5	2	1	14	2	2	3	4	2	4	4	4	5	2	2	3	4	4	4	2	3	2	4	2	2	4	4	4	4	3	2	2	3	3	4	5	3	5	4	2
1582	53	1	29	1	1	2	2	5	1	4	4	2	18	2	3	4	5	1	3	3	4	5	2	3	2	4	3	4	2	2	1	4	3	2	3	4	3	4	3	2	2	3	2	3	3	4	3	4	2
1588	76	1	40	1	1	2	2	1	2	5	6	2	33	2	2	4	5	1	3	2	4	2	2	3	2	4	4	3	1	1	1	5	4	2	3	3	4	4	2	3	1	4	1	3	4	2	1	4	3
1591	13	1	38	1	1	2	2	5	1	7	4	2	28	1	2	3	4	1	4	3	4	3	3	3	2	3	4	3	2	2	2	3	3	3	2	3	3	3	3	3	2	2	2	2	2	4	2	2	3
1595	29	1	25	1	1	2	2	5	2	3	3	2	15	2	1	4	4	1	4	3	4	4	2	3	2	3	3	3	1	2	1	4	2	2	2	2	2	4	4	2	2	3	4	4	3	1	2	3	2
1600	56	1	36	1	1	2	2	1	2	3	4	2	26	2	2	1	4	1	3	2	4	5	5	5	1	3	5	3	1	1	1	3	5	4	4	4	4	4	1	3	1	4	4	1	5	5	5	3	3
1605	16	1	33	1	2	1	2	1	6	3	2	1	30	1	1	2	4	2	3	3	4	5	3	3	2	3	3	4	3	3	3	3	3	3	3	3	3	3	3	3	3	3	3	3	3	3	3	3	3
1606	19	1	35	1	1	2	2	1	6	5	5	2	26	2	3	1	5	1	3	2	5	2	1	4	2	4	4	2	1	1	1	5	3	2	2	4	3	4	2	2	2	3	2	2	3	3	3	4	2
1612	48	1	36	1	1	2	2	1	6	4	3	2	29	2	3	3	3	1	3	1	3	3	3	4	1	2	4	2	1	1	1	2	4	2	2	3	4	4	1	2	1	3	1	1	4	3	4	2	4
1619	66	1	29	1	1	1	2	5	2	3	2	1	32	1	4	2	4	1	4	3	4	4	3	3	2	3	4	4	1	4	1	3	2	2	4	4	2	5	2	2	2	2	3	4	5	1	5	2	2
1620	24	1	34	1	1	5	2	5	2	7	3	2	16	1	3	3	5	1	4	3	5	3	4	3	1	3	4	3	1	3	1	3	3	3	3	4	3	4	2	3	1	3	2	3	2	4	2	3	3
1631	18	1	23	1	1	2	2	5	2	5	3	2	16	1	1	3	5	4	4	4	4	5	1	2	2	5	4	5	1	1	1	5	4	2	5	5	4	5	2	1	2	3	3	2	4	1	4	5	1
1636	23	1	33	1	1	2	2	1	1	4	5	2	27	2	1	1	4	1	3	2	4	3	3	3	2	4	4	1	1	2	1	5	3	2	1	3	3	4	2	2	2	2	1	3	3	3	2	3	3
1640	97	1	24	1	2	2	2	5	2	3	2	2	15	1	1	2	5	1	4	3	5	3	4	3	5	2	4	4	1	5	2	3	4	3	4	5	4	4	4	3	5	3	3	4	4	3	3	2	4
1647	16	1	46	1	1	2	2	1	6	7	6	2	29	2	1	1	4	1	3	3	3	2	2	3	2	3	4	2	2	2	2	4	4	3	2	3	3	3	3	2	2	3	2	2	2	2	2	3	3
1649	15	1	35	1	1	2	2	5	1	5	4	2	28	1	2	2	5	2	4	2	4	2	3	4	3	4	3	2	2	2	2	5	5	4	2	3	4	4	4	2	2	3	2	3	2	2	2	3	3
1652	30	1	36	1	1	2	2	5	1	6	6	2	32	1	3	1	4	1	3	3	4	4	3	3	1	3	3	3	1	2	1	4	4	2	4	4	3	4	1	3	1	3	1	4	2	3	2	4	3
1655	29	1	29	1	1	2	2	3	2	5	2	2	15	1	2	3	3	1	2	3	3	5	5	3	1	1	3	2	1	1	1	1	3	3	1	3	3	3	1	4	1	1	1	1	5	2	5	1	5
1656	18	1	36	1	1	2	2	3	2	5	5	2	30	2	2	1	4	1	3	3	4	3	1	2	1	4	3	3	1	1	1	5	3	2	2	3	3	3	3	1	1	3	3	3	2	3	2	5	1
1659	21	1	26	1	1	2	2	5	3	5	1	1	29	2	1	4	2	2	1	3	2	3	4	3	4	2	4	3	1	1	1	2	4	2	1	2	4	2	2	5	4	5	3	1	4	5	4	1	5
1661	44	1	31	1	1	1	2	5	2	3	3	2	19	2	4	1	5	1	5	3	5	5	1	2	1	5	1	3	1	4	1	5	2	1	5	5	2	5	1	1	1	2	1	4	4	1	4	1	1
1664	36	1	28	1	1	2	2	5	2	3	3	1	23	2	2	1	5	1	4	3	5	4	2	3	2	4	3	3	1	2	1	5	5	2	3	4	4	5	2	2	3	3	1	3	3	3	3	3	2
1679	23	1	29	1	1	2	1	5	2	5	3	2	16	2	1	4	4	3	4	3	5	3	2	3	3	4	4	3	2	2	3	3	4	4	3	4	4	4	4	3	3	3	4	3	3	4	3	4	2
1683	63	1	35	1	1	2	2	5	2	5	6	2	19	1	2	1	5	1	4	3	5	4	2	3	1	4	3	3	1	1	1	5	2	2	4	4	2	5	3	2	1	2	2	4	3	2	3	4	2
1691	34	1	31	1	1	1	2	1	2	7	6	2	32	2	1	2	4	2	3	3	5	4	5	3	2	2	4	3	2	2	2	2	4	2	3	3	4	4	4	3	3	4	2	3	3	2	3	2	4
1696	42	1	33	1	1	2	2	5	1	4	6	2	22	1	2	4	5	2	4	3	5	5	3	3	3	4	3	4	1	4	2	5	3	2	4	3	3	5	4	2	2	2	2	3	3	3	4	4	3
1711	26	1	28	1	1	2	2	4	2	3	3	1	16	2	4	2	5	1	1	2	5	5	1	3	1	5	3	3	1	1	1	5	3	2	1	5	3	5	4	1	1	3	1	3	1	3	1	5	1
1723	36	1	37	1	1	2	2	5	2	5	2	2	25	1	4	3	3	1	3	3	4	3	4	3	4	3	4	3	1	2	1	3	3	3	3	5	4	4	4	4	4	2	4	5	4	4	3	3	3
1745	26	1	39	1	1	2	2	5	1	5	4	2	21	1	3	4	4	2	3	3	4	4	3	3	1	4	4	3	1	1	1	3	2	2	1	4	3	4	4	2	2	2	2	3	3	3	4	4	3
1754	43	1	34	1	4	2	2	1	1	2	2	2	24	1	3	4	5	1	4	4	5	3	3	2	1	3	4	3	1	2	2	5	3	3	2	5	2	4	3	2	2	3	3	3	3	3	2	3	2
1766	17	1	25	1	1	2	2	5	6	2	2	1	16	2	3	2	5	3	5	5	5	5	2	3	2	5	4	3	2	4	3	5	5	3	4	4	4	4	4	3	3	3	3	3	4	4	4	4	4
1768	23	1	24	1	2	1	2	5	1	3	3	2	31	1	1	2	5	1	3	3	4	5	4	2	1	2	5	5	1	1	1	2	3	4	2	3	3	5	1	4	1	1	1	3	4	5	5	2	4
1779	26	1	29	1	1	2	2	5	7	3	2	2	14	1	3	1	5	2	4	4	4	3	2	3	3	5	3	3	2	3	2	4	3	2	4	4	3	5	3	3	3	3	4	4	3	2	3	3	4
1784	24	1	40	1	1	2	2	5	1	3	4	2	25	1	3	3	5	2	4	4	4	4	1	3	3	4	3	3	2	3	2	4	3	3	3	4	3	4	4	2	2	2	2	2	2	2	2	4	2
1796	47	1	41	1	1	2	2	5	6	4	4	2	35	1	2	4	3	1	3	3	4	5	2	3	4	4	3	2	2	1	1	4	4	3	3	3	3	3	3	2	1	3	2	4	5	3	5	2	3
1798	73	1	40	1	1	2	2	5	3	3	3	1	26	2	3	3	5	1	3	3	3	3	2	4	3	4	2	4	3	3	3	4	3	3	4	4	3	4	5	2	4	4	4	4	4	4	4	4	2
1803	40	1	41	1	6	2	2	5	2	3	1	1	33	2	2	4	5	1	3	3	4	5	3	3	3	2	4	3	2	3	2	3	3	1	3	3	3	4	3	3	4	3	2	1	4	3	4	3	3
1807	37	1	29	1	1	2	2	2	2	2	2	2	19	2	3	1	4	1	3	2	4	2	3	4	3	4	4	2	1	2	2	4	3	3	2	3	2	4	3	3	4	2	2	2	3	3	3	4	2
1824	29	1	31	1	1	2	2	5	2	6	6	2	22	2	1	1	4	1	3	1	4	2	3	4	3	2	2	2	1	1	1	4	4	3	2	3	4	4	4	2	3	4	2	2	1	3	2	2	2
1847	37	1	28	1	1	2	2	2	2	5	5	2	35	2	1	2	5	1	3	3	4	3	1	3	3	4	4	3	1	1	1	5	3	2	1	4	3	4	4	1	4	2	1	3	1	2	3	5	2
1858	97	1	31	1	1	2	2	5	2	5	3	2	25	2	3	2	5	2	3	2	5	5	3	4	2	4	4	5	2	3	2	4	2	3	4	5	3	4	3	2	2	2	2	3	5	3	5	3	1
1860	27	1	37	1	6	2	2	5	6	3	3	2	24	2	1	3	3	2	3	3	3	3	4	3	3	3	2	2	1	2	2	3	4	2	2	2	2	3	3	3	2	3	2	4	2	2	2	2	4
1862	27	1	32	1	1	2	2	4	1	7	4	2	32	2	1	3	4	2	3	3	3	3	4	3	2	2	3	3	3	3	2	2	4	3	2	3	3	4	3	3	3	4	2	4	3	3	4	2	4
1866	94	1	30	1	1	2	2	5	6	3	5	2	30	2	4	3	4	1	3	2	4	3	3	3	3	4	4	3	2	2	2	4	5	3	3	3	3	4	4	3	4	4	3	4	3	3	2	4	2
1871	20	1	25	1	4	2	2	1	7	3	1	2	31	1	1	2	3	1	3	2	3	3	4	4	4	2	4	2	1	2	1	3	5	2	2	2	4	3	3	4	4	3	1	3	3	4	3	3	4
1909	37	1	32	1	1	2	2	5	1	5	4	2	32	2	2	1	3	1	3	3	3	5	3	2	3	3	4	3	1	2	1	4	3	2	2	3	3	3	2	2	3	2	1	3	2	4	2	3	3
1918	30	1	40	1	1	2	2	5	6	4	1	1	15	2	2	3	3	2	3	2	3	3	4	3	2	2	4	3	2	2	2	3	3	2	2	3	3	3	4	4	2	3	2	2	4	3	3	3	4
1919	15	1	23	1	2	2	2	1	6	4	2	2	34	1	2	3	3	1	1	2	2	5	3	4	3	2	2	2	1	1	1	1	5	3	1	2	2	2	3	5	5	2	2	2	5	3	4	3	4
1926	31	1	37	1	1	2	2	1	1	6	2	2	26	1	4	4	5	1	4	3	3	3	2	4	1	3	3	2	1	1	1	4	4	3	2	3	4	3	3	1	1	3	1	1	2	3	1	4	3
1933	22	1	33	1	1	2	2	3	2	2	3	1	21	2	2	2	4	2	3	2	4	3	4	4	4	3	3	3	2	3	2	3	3	2	2	5	4	4	3	3	2	3	3	2	2	3	2	3	3
1936	19	1	35	1	1	2	2	6	8	7	3	2	12	2	4	2	5	3	5	3	4	3	2	3	4	4	3	3	3	1	3	4	3	3	4	4	3	5	3	2	3	2	4	3	4	2	3	4	1
1938	20	1	35	1	1	2	2	4	2	5	6	2	34	2	2	4	3	2	2	2	3	3	4	3	2	3	3	3	2	2	2	3	4	3	2	2	3	3	2	4	3	3	3	3	2	3	3	2	4
1957	26	1	23	1	2	1	2	6	7	3	1	1	25	2	4	3	3	1	1	1	3	5	4	4	1	2	4	3	1	1	1	2	4	5	3	2	4	3	2	5	1	3	1	1	5	1	5	2	4
1958	28	1	39	1	1	2	2	4	2	7	5	2	21	2	4	4	4	1	3	3	4	3	3	3	4	4	4	2	3	2	2	4	4	2	2	4	3	3	3	3	3	3	2	3	3	3	3	3	3
1960	120	1	31	1	1	2	2	5	1	5	7	2	16	1	2	2	4	1	3	3	4	2	4	3	1	2	3	2	1	2	1	2	3	3	2	2	3	4	2	3	1	2	2	1	2	2	2	2	4
1964	24	1	29	1	1	6	1	1	1	6	6	2	34	2	2	1	4	3	3	2	2	5	5	5	5	3	3	3	1	3	2	4	5	4	2	3	3	3	5	5	4	3	4	5	5	1	5	1	4
1982	19	1	27	1	1	2	2	4	2	4	3	1	32	2	2	2	2	1	1	1	1	5	5	3	1	1	1	2	1	1	1	1	5	1	1	1	5	1	1	5	1	2	1	1	5	4	4	1	5
1986	20	1	26	1	1	2	1	1	2	7	4	2	20	2	2	3	4	2	3	2	3	4	3	4	4	3	5	4	2	4	3	4	3	3	4	4	3	4	4	2	3	3	2	2	4	3	5	3	3
1990	24	1	36	1	1	6	2	1	2	5	3	2	30	1	1	3	5	2	5	3	4	5	4	3	1	3	3	4	1	3	2	3	3	4	3	3	3	5	2	2	2	3	2	2	4	3	3	3	3
2005	31	1	27	1	1	2	2	5	2	4	2	2	31	2	2	3	5	3	3	2	4	4	1	3	2	4	2	3	2	2	2	4	3	3	3	4	3	4	3	2	2	2	3	2	3	2	4	4	2
2012	73	1	26	1	6	2	2	1	2	5	4	2	14	1	2	2	5	2	4	4	5	4	2	3	2	3	3	3	3	2	2	4	3	3	3	5	3	5	3	1	3	2	2	3	3	2	3	4	3
2034	21	1	31	1	1	2	2	1	4	2	2	1	28	1	3	3	5	1	4	3	4	3	1	3	1	5	3	3	1	3	1	5	3	3	4	4	2	5	4	1	2	3	2	3	3	2	2	4	2
2045	21	1	39	1	1	2	2	5	6	3	1	1	33	1	3	4	3	1	2	2	3	3	4	5	3	2	4	3	1	1	1	3	5	4	2	3	4	3	3	4	3	4	2	2	4	3	4	3	3
2047	27	1	30	1	1	2	2	5	2	5	4	2	21	2	2	4	4	2	3	3	3	4	2	3	3	4	4	2	2	2	2	4	4	3	2	4	4	3	3	3	3	4	2	2	4	4	4	3	2
2052	22	1	38	1	2	2	2	5	6	3	1	2	16	1	2	2	5	2	5	4	5	4	4	4	3	4	3	5	2	5	3	4	3	2	5	5	2	5	5	2	4	2	2	4	4	2	2	3	2
2054	19	1	29	1	1	2	2	3	2	7	3	2	26	2	2	2	5	1	4	3	5	3	2	2	1	4	3	3	1	3	1	5	2	3	3	5	2	4	3	2	3	3	2	3	3	2	2	4	2
2060	37	1	27	1	1	2	2	2	2	3	2	2	35	2	2	2	5	2	5	3	4	3	2	3	2	4	3	3	2	3	2	4	3	2	3	3	3	5	3	2	3	3	3	3	3	2	3	4	2
2065	17	1	30	1	1	2	2	2	1	4	4	2	18	2	2	4	5	2	3	3	4	3	3	3	3	4	4	3	2	1	1	5	4	2	3	4	3	4	4	3	3	3	2	3	3	3	3	5	3
2067	44	1	30	1	1	2	2	5	2	5	2	2	35	1	2	3	5	2	4	4	4	3	2	2	3	3	3	4	2	2	2	5	2	1	4	4	2	4	3	2	4	2	3	2	1	2	1	3	1
2071	18	1	34	1	1	2	2	5	4	5	5	2	21	2	3	2	4	1	3	2	3	4	3	4	4	3	5	2	2	2	2	3	4	3	2	2	4	3	4	4	4	4	3	4	4	4	4	3	4
2079	46	1	28	1	1	2	2	2	2	4	2	2	29	1	2	3	2	2	2	2	2	4	4	3	2	2	4	2	2	1	2	2	4	3	2	2	2	2	3	4	3	3	2	2	4	3	4	2	4
2094	28	1	40	1	1	2	2	5	2	7	4	2	28	1	1	3	4	1	3	2	4	3	2	3	3	4	3	3	1	2	1	5	3	1	3	4	3	4	1	1	1	3	3	3	3	1	3	4	1
2097	47	1	34	1	1	2	2	2	2	5	3	2	35	2	1	2	3	1	3	2	3	4	4	4	3	3	4	3	1	1	1	3	4	4	2	3	4	3	3	4	3	4	2	2	4	4	4	4	4
2110	27	1	26	1	1	2	2	2	2	2	2	2	35	1	2	3	5	1	4	2	3	5	1	4	1	5	2	4	1	5	1	5	3	4	2	5	4	5	1	1	1	4	1	2	2	3	4	5	1
2113	58	1	25	1	1	2	2	5	2	5	3	2	21	2	1	2	5	1	5	3	4	3	1	3	1	4	3	3	1	2	1	4	3	3	3	3	2	4	1	1	1	2	1	5	2	2	2	4	1
2118	20	1	28	1	1	2	2	5	1	4	2	1	21	2	3	2	4	1	4	3	4	5	3	3	3	3	2	3	2	3	3	5	4	2	3	4	4	4	4	3	3	2	3	4	5	2	5	3	2
2119	27	1	28	1	1	2	2	1	2	7	6	2	16	1	1	2	4	1	4	3	4	3	3	3	4	3	4	3	3	2	2	4	3	3	2	3	3	3	4	3	4	3	3	4	2	3	2	3	3
2122	18	1	39	1	1	2	2	5	1	5	3	2	28	1	6	2	4	2	4	3	4	3	3	2	3	3	3	2	2	2	2	4	3	2	2	3	2	4	3	3	2	2	3	3	2	2	3	2	3
2123	27	1	32	1	6	2	2	5	2	3	1	2	21	1	3	1	4	1	4	3	4	3	3	3	3	4	3	4	1	2	1	4	4	3	4	3	3	4	2	2	2	3	2	2	1	3	2	3	1
2139	44	1	30	1	1	2	2	5	2	3	3	2	19	1	1	4	3	2	3	2	4	4	4	5	3	2	5	4	1	2	1	3	4	3	4	4	2	4	3	4	3	2	2	4	3	3	3	2	5
2151	74	1	29	1	1	2	2	5	6	3	2	2	34	2	2	2	5	2	5	3	5	4	3	3	1	3	1	3	1	2	1	4	3	1	3	4	2	5	3	2	2	2	4	3	2	4	3	4	2
2160	18	1	34	1	1	2	2	5	1	5	4	2	30	1	2	1	2	2	2	2	3	3	4	3	3	2	3	3	2	2	2	2	4	3	2	4	3	3	3	4	2	3	3	3	3	3	3	4	4
2175	25	1	29	1	1	2	2	5	2	5	4	2	13	1	3	1	3	1	3	3	3	4	5	4	3	2	3	3	2	1	1	1	3	2	2	4	3	4	3	4	3	3	1	1	3	2	3	1	4
2179	72	1	28	1	1	2	2	5	2	5	2	2	14	2	1	2	5	1	4	3	5	4	2	3	2	4	3	3	1	3	1	4	2	2	3	3	3	5	2	2	1	2	3	3	3	2	3	3	2
2184	49	1	32	1	1	2	2	3	1	5	3	2	34	1	2	1	4	2	4	3	5	4	3	2	3	3	4	4	2	2	2	4	4	2	4	3	4	4	4	3	4	3	3	2	4	3	3	3	3
2194	16	1	29	1	1	2	2	5	2	4	3	2	13	2	1	1	5	1	3	2	5	2	3	4	1	4	3	1	1	1	1	5	3	3	1	4	3	4	1	3	1	1	1	1	1	1	1	4	1
[truncated: 136 more columns]

## Sheet: Variable labels
Respondent_Serial	Serial number
ttimem	Total time for interview completion in minutes
DEM_1	What is your gender?
DEM_1_1	What is your age?
DEM_1_2	Do you have a child of 1 year old (12 months) but under 3 years of age (36 months) in your household?
DEM_2	What is your marital status?
DEM_3	What is your ethnic background?
DEM_4	Are you Hispanic or Latino?
DEM_5	Please, describe your current employment status?
DEM_6	Palease describe the current employment status of your spouse/partner
DEM_7	Which of the categories best describes the amount of schooling you have completed?
DEM_8	Which of the following best describes your household’s total annual income before taxes?
DEM_9	Does anyone in your household participate in the Women, Infant, Children program known as WIC?
DEM_10	What is your child’s age in months?
DEM_11	What is your child’s sex?
DEM_14	How many children (<18 years old) live in your household (including the child you answered the questionnaire for)?
DEM_15	In what part of the US do you live?
CEBQ_1_slice	My child loves food. :
CEBQ_2_slice	My child eats more when worried. :
CEBQ_3_slice	My child has a big appetite. :
CEBQ_4_slice	My child finishes his/her meal quickly. :
CEBQ_5_slice	My child is interested in food. :
CEBQ_6_slice	My child is always asking for a drink. :
CEBQ_7_slice	My child refuses new foods at first. :
CEBQ_8_slice	My child eats slowly. :
CEBQ_9_slice	My child eats less when angry. :
CEBQ_10_slice	My child enjoys tasting new foods. :
CEBQ_11_slice	My child eats less when s/he is tired. :
CEBQ_12_slice	My child is always asking for food. :
CEBQ_13_slice	My child eats more when annoyed. :
CEBQ_14_slice	'If allowed to, my child would eat too much.' :
CEBQ_15_slice	My child eats more when anxious. :
CEBQ_16_slice	My child enjoys a wide variety of foods. :
CEBQ_17_slice	My child leaves food on his/her plate at the end of a meal. :
CEBQ_18_slice	My child takes more than 30 minutes to finish a meal. :
CEBQ_19_slice	'Given the choice, my child would eat most of the time.' :
CEBQ_20_slice	My child looks forward to mealtimes. :
CEBQ_21_slice	My child gets full before his/her meal is finished. :
CEBQ_22_slice	My child enjoys eating. :
CEBQ_23_slice	My child eats more when he/she is happy. :
CEBQ_24_slice	My child is difficult to please with meals. :
CEBQ_25_slice	My child eats less when upset. :
CEBQ_26_slice	My child gets full up easily. :
CEBQ_27_slice	My child eats more when s/he has nothing else to do. :
CEBQ_28_slice	Even if my child is full up s/he finds room to eat his/her favorite food. :
CEBQ_29_slice	'If given the chance, my child would drink continuously throughout the day.' :
CEBQ_30_slice	My child cannot eat a meal if s/he has had a snack just before. :
CEBQ_31_slice	'If given the chance, my child would always be having a drink.' :
CEBQ_32_slice	My child is interested in tasting food s/he hasn't tasted before. :
CEBQ_33_slice	'My child decides that s/he doesn't like a food, even without tasting it.' :
CEBQ_34_slice	'If given the chance, my child would always have food in his/her mouth.' :
CEBQ_35_slice	My child eats more and more slowly during the course of a meal. :
CFSQ_1_slice	'Physically struggle with your child to get him or her to eat (for example, physically putting your child in the chair so he or she will eat).' :
CFSQ_2_slice	'Promise your child something other than food if he or she eats (for example, 'If you eat your beans, we can play ball after dinner').' :
CFSQ_3_slice	'Encourage your child to eat by arranging the food to make it more interesting (for example, making smiley faces on the pancakes).' :
CFSQ_4_slice	Ask your child questions about the food during dinner. :
CFSQ_5_slice	Tell your child to eat at least a little bit of food on his or her plate. :
CFSQ_6_slice	'Reason with your child to get him or her to eat (for example, 'Milk is good for your health because it will make you strong').' :
CFSQ_7_slice	Say something to show your disapproval of your child for not eating dinner. :
CFSQ_8_slice	Allow your child to choose the foods he or she wants to eat for dinner from foods already prepared. :
CFSQ_9_slice	'Compliment your child for eating food (for example, 'What a good boy! You're eating your beans').' :
CFSQ_10_slice	'Suggest to your child that he or she eats dinner, for example by saying, 'Your dinner is getting cold'.' :
CFSQ_11_slice	Say to your child 'Hurry up and eat your food'. :
CFSQ_12_slice	'Warn your child that you will take away something other than food if he or she doesn't eat (for example, 'If you don't finish your meat, there will be no play time after dinner').' :
CFSQ_13_slice	'Tell your child to eat something on the plate (for example, 'Eat your beans').' :
CFSQ_14_slice	'Warn your child that you will take a food away if your child doesn't eat (for example, 'If you don't finish your vegetables, you won't get fruit').' :
CFSQ_15_slice	Say something positive about the food your child is eating during dinner. :
CFSQ_16_slice	Spoon-feed your child to get him or her to eat dinner. :
CFSQ_17_slice	'Help your child to eat dinner (for example, cutting the food into smaller pieces).' :
CFSQ_18_slice	'Encourage your child to eat something by using food as a reward (for example, 'If you finish your vegetables, you will get some fruit').' :
CFSQ_19_slice	Beg your child to eat dinner. :
CGPI_1_slice	I encourage my child to be curious and to explore things. :
CGPI_2_slice	'When I tell my child I will do something, I do it.' :
CGPI_3_slice	I make sure my child has enough time to get ready for activities. :
CGPI_4_slice	'When my child does something that is not allowed, I do not talk to him/her for a while.' :
CGPI_5_slice	I find time to play with my child. :
CGPI_6_slice	I spank my child when he/she does not obey rules. :
CGPI_7_slice	I know exactly when things are not going very well for my child. :
CGPI_8_slice	I use clear and consistent messages when I tell my child to do something :
CGPI_9_slice	I praise my child when he/she does something good. :
CGPI_10_slice	I want my child to always obey me. :
CGPI_11_slice	I try not to change the rules at home very often. :
CGPI_12_slice	'Every free minute I have, I spend with my child.' :
CGPI_13_slice	I expect my child to follow our family rules. :
CGPI_14_slice	'I tell my child I am very disappointed, when he/she does not act appropriately.' :
CGPI_15_slice	'When my child is struggling with something, I try to find ways to help him/her.' :
CGPI_16_slice	I always help my child with everything he/she does. :
CGPI_17_slice	I let my child make his/her own choices as long as they are safe. :
CGPI_18_slice	I require my child to behave in certain ways. :
CGPI_19_slice	I spank my child when he/she does something wrong. :
CGPI_20_slice	I have a hard time consistently enforcing rules with my child. :
CGPI_21_slice	I say something nice to my child as a reward for good behavior. :
CGPI_22_slice	I try not to forget the promises I make to my child. :
CGPI_23_slice	I place a lot of emphasis on obedience in my child. :
CGPI_24_slice	'When my child is sad, I know what is going on with him/her.' :
CGPI_25_slice	I do not always follow through when I threaten to discipline my child. :
CGPI_26_slice	'When my child does his/her best, I praise him/her.' :
CGPI_27_slice	I correct my child when he/she breaks the rules. :
CGPI_28_slice	I try to make sure that my child has a regular schedule from day to day. :
CGPI_29_slice	'I put time and energy into helping my child, when he/she needs it.' :
CGPI_30_slice	I make my child feel bad when he/she does not meet my expectations. :
CGPI_31_slice	'When I correct my child's behavior, I explain why.' :
CGPI_32_slice	I feel good about the relationship I have with my child. :
CGPI_33_slice	'When my child and I are at home together, I frequently check on what he/she is doing.' :
CGPI_34_slice	I spank my child when he/she is disobedient. :
CGPI_35_slice	'I organize my child's week so that it follows a regular, predictable pattern.' :
CGPI_36_slice	I tell my child how much I appreciate it when he/she helps me. :
CGPI_37_slice	I make sure my child knows everything I do for him/her. :
CGPI_38_slice	I pay close attention to where my child is. :
CGPI_39_slice	I threaten discipline more often than I actually give it. :
CGPI_40_slice	I spend a lot of time with my child. :
CGPI_41_slice	'When my child cannot find something, I stop what I am doing to find it before he/she gets too upset.' :
CGPI_42_slice	I encourage my child to pick up his/her toys. :
CGPI_43_slice	I use physical punishment to discipline my child. :
CGPI_44_slice	I easily find a way to make time for my child. :
CGPI_45_slice	I do not let my child stay with our family or friends without me or my spouse present. :
CGPI_46_slice	'When my child hurts my feelings, I stop talking to him/her until he/she pleases me again.' :
CGPI_47_slice	I do not let my child get involved in activities or tasks where he/she might get hurt. :
CGPI_48_slice	'When my child misbehaves, I point out what he/she did wrong.' :
CGPI_49_slice	My child and I have warm affectionate moments together. :
CGPI_50_slice	I always choose what toy my child should play with. :
CGPI_51_slice	I encourage my child to try things on his/her own before I help. :
CGPI_52_slice	I make sure I know where my child is at all times. :
CGPI_53_slice	I carefully plan my child's day so that he/she has enough activities to keep him/her busy. :
CGPI_54_slice	I watch my child to make sure he/she behaves appropriately. :
CGPI_55_slice	I am aware of what my child is doing when he/she is at home. :
CGPI_56_slice	I have clear expectations for how my child should behave. :
CGPI_57_slice	'When my child has difficulties, I help him/her.' :
CGPI_58_slice	I make sure my child is at activities on time :
CGPI_59_slice	'I encourage my child to approach things his/her own way, even if it means more work for me.' :
CGPI_60_slice	I let my child know that I am the boss in our house. :
CGPI_61_slice	I spank my child when he/she is behaving inappropriately. :
CGPI_62_slice	I teach my child to follow rules. :
CGPI_63_slice	'When my child has a problem, I help him/her figure out what to do about it.' :
CGPI_64_slice	I do not allow my child to get angry with me. :
CGPI_65_slice	There are times I just do not have energy to make my child behave as he/she should. :
CGPI_66_slice	I praise my child when he/she deserves it. :
CGPI_67_slice	I know exactly when my child has difficulty with something. :
CGPI_68_slice	I make sure that my child understands what I expect of him/her. :
CGPI_69_slice	I find it interesting and educational to be with my child for long periods. :
CFPP_1_slice	'How much do you keep track of the sweets (candy, ice cream, cake, pies, pastries) that your child eats?' :
CFPP_2_slice	'How much do you keep track of the snack food (potato chips, Doritos, cheese puffs) that your child eats?' :
CFPP_3_slice	How much do you keep track of the high-fat foods that your child eats? :
CFPP_4_slice	'How much do you keep track of the sugary drinks (soda/pop, kool-aid) your child drinks?' :
CFPP_5_slice	Do you let your child eat whatever s/he wants? :
CFPP_6_slice	'At dinner, do you let your child choose the foods s/he wants from what is served?' :
CFPP_7_slice	'When your child gets fussy, is giving him/her something to eat or drink the first thing you do?' :
CFPP_8_slice	Do you give your child something to eat or drink if s/he is bored even if you think s/he is not hungry? :
CFPP_9_slice	Do you give your child something to eat or drink if s/he is upset even if you think s/he is not hungry? :
CFPP_10_slice	'If your child does not like what is being served, do you make something else?' :
CFPP_11_slice	Do you allow your child to eat snacks whenever s/he wants? :
CFPP_12_slice	'Do you allow your child to leave the table when s/he is full, even if the rest of your family is not done eating?' :
CFPP_13_slice	Do you encourage your child to eat healthy foods before unhealthy ones? :
CFPPb_14_slice	Most of the food I keep in the house is healthy. :
CFPPb_15_slice	I involve my child in planning family meals. :
CFPPb_16_slice	'I keep a lot of snack food (potato chips, Doritos, cheese puffs) in my house. ' :
CFPPb_17_slice	My child should always eat all of the food on his/her plate. :
CFPPb_18_slice	I have to be sure that my child does not eat too many high-fat foods. :
CFPPb_19_slice	I offer my child his/her favorite foods in exchange for good behavior. :
CFPPb_20_slice	I allow my child to help prepare family meals. :
CFPPb_21_slice	'If I did not guide or regulate my child's eating, he/she would eat too much of his/her favorite foods.' :
CFPPb_22_slice	A variety of healthy foods are available to my child at each meal served at home. :
CFPPb_23_slice	'I offer sweets (candy, ice cream, cake, pastries) to my child as a reward for good behavior.' :
CFPPb_24_slice	I encourage my child to try new foods. :
CFPPb_25_slice	I tell my child that healthy food tastes good. :
CFPPb_26_slice	I encourage my child to eat less so he/she won't get fat. :
CFPPb_27_slice	'If I did not guide or regulate my child's eating, he/she would eat too many junk foods.' :
CFPPb_28_slice	I give my child small helpings at meals to control his/her weight. :
CFPPb_29_slice	'If my child says, ''I'm not hungry,'' I try to get him/her to eat anyway.' :
CFPPb_30_slice	I encourage my child to participate in grocery shopping. :
CFPPb_31_slice	'If my child eats more than usual at one meal, I try to restrict his/her eating at the next meal.' :
CFPPb_32_slice	I restrict the food my child eats that might make him/her fat. :
CFPPb_33_slice	There are certain foods my child shouldn't eat because they will make him/her fat. :
CFPPb_34_slice	I withhold sweets/dessert from my child in response to bad behavior. :
CFPPb_35_slice	'I keep a lot of sweets (candy, ice cream, cake, pies, pastries) in my house. ' :
CFPPb_36_slice	I encourage my child to eat a variety of foods. :
CFPPb_37_slice	'If my child eats only a small helping, I try to get him/her to eat more.' :
CFPPb_38_slice	I have to be sure that my child does not eat too much of his/her favorite foods. :
CFPPb_39_slice	I don't allow my child to eat between meals because I don't want him/her to get fat. :
CFPPb_40_slice	'I have to be sure that my child does not eat too many sweets (candy, ice cream, cake, or pastries).' :
CFPPb_41_slice	I model healthy eating for my child by eating healthy foods myself. :
CFPPb_42_slice	I often put my child on a diet to control his/her weight. :
CFPPb_43_slice	'I try to eat healthy foods in front of my child, even if they are not my favorite.' :
CFPPb_44_slice	I try to show enthusiasm about eating healthy foods. :
CFPPb_45_slice	I show my child how much I enjoy eating healthy foods. :
CFPPb_46_slice	'When he/she says he/she is finished eating, I try to get my child to eat one more (two more, etc.) bites of food.' :
